# Supplementary material for: Genomic Offsets Predict Survival With Low Accuracy in a Marine Common Garden
Source: Mol Ecol. 2026 Jul 4;35(13):e70457. doi: 10.1111/mec.70457 (PMC13332419; doi:10.1111/mec.70457)
Supplement: Supplementary file 1 — File S1: Experimental oyster survival. File S2: Experimental oyster lengths. File S3: Offsets from experimental populations to common gardens. File S4: Offsets from seascape populations to common gardens. Figure S1: Disease pressure during the experimental period at both common garden sites. (A) MSX prevalence through time. (B) Dermo prevalence through time. (C) Median prevalence of MSX, Dermo and pea crabs during the common garden experiment. Figure S2: (A) Salinity, measured in parts per thousand, and (B) temperature, measured in degrees Celsius, at common garden sites over the experimental period. Figure S3: Environmental distances between source population sites‐of‐origin and common gardens, calculated as Euclidean distance. Figure S4: Pairwise F ST of wild experimental source populations. Figure S5: Fitness‐Proxies throughout the common garden experiment. Each data point represents population level survival or length averages at each monitoring event. Figure S6: Correlations between predicted offset and experimental survival thru time. LEAoffset, RDAoffset, GFoffset and environmental distance are all shown. Figure S7: Correlations between predicted offset and experimental length through time. LEAoffset, RDAoffset, GFoffset and environmental distance are all shown. Figure S8: Correlations between offset predicted by different methods. Comparisons are between LEAoffset, RDAoffset, GFoffset and environmental distance at each common garden site. Correlations reported are Kendall's Tau. Table S1: Geographic information about populations included in the seascape training dataset. Table S2: Population genetic statistics of the six wild experimental source populations, including expected (H e) and observed (H o) heterozygosity, as well as inbreeding coefficient (F IS). Table S3: Experimental fitness correlation with genomic offset, with and without disease, calculated without inclusion of selection lines. [file MEC-35-e70457-s001.zip]

Archive with 5 entries (5 files):
- mec70457-sup-0004-Supinfo4@File4_Offsets_fullSeascape_2026-05-15.csv
- mec70457-sup-0005-FigureS1-S8-TableS1-S3@Supplement.docx
- mec70457-sup-0001-Supinfo1@File1_mortality_long_bags_2026-01-15.csv
- mec70457-sup-0002-Supinfo2@File2_lengths_long_2025-06-03.csv
- mec70457-sup-0003-Supinfo3@File3_Offsets_expSites_2026-05-1.csv
