# Supplementary material for: Genomic Offsets Predict Survival With Low Accuracy in a Marine Common Garden
Source: Mol Ecol. 2026 Jul 4;35(13):e70457. doi: 10.1111/mec.70457 (PMC13332419; doi:10.1111/mec.70457)
Supplement: Supplementary file 1 — File S1: Experimental oyster survival. File S2: Experimental oyster lengths. File S3: Offsets from experimental populations to common gardens. File S4: Offsets from seascape populations to common gardens. Figure S1: Disease pressure during the experimental period at both common garden sites. (A) MSX prevalence through time. (B) Dermo prevalence through time. (C) Median prevalence of MSX, Dermo and pea crabs during the common garden experiment. Figure S2: (A) Salinity, measured in parts per thousand, and (B) temperature, measured in degrees Celsius, at common garden sites over the experimental period. Figure S3: Environmental distances between source population sites‐of‐origin and common gardens, calculated as Euclidean distance. Figure S4: Pairwise F ST of wild experimental source populations. Figure S5: Fitness‐Proxies throughout the common garden experiment. Each data point represents population level survival or length averages at each monitoring event. Figure S6: Correlations between predicted offset and experimental survival thru time. LEAoffset, RDAoffset, GFoffset and environmental distance are all shown. Figure S7: Correlations between predicted offset and experimental length through time. LEAoffset, RDAoffset, GFoffset and environmental distance are all shown. Figure S8: Correlations between offset predicted by different methods. Comparisons are between LEAoffset, RDAoffset, GFoffset and environmental distance at each common garden site. Correlations reported are Kendall's Tau. Table S1: Geographic information about populations included in the seascape training dataset. Table S2: Population genetic statistics of the six wild experimental source populations, including expected (H e) and observed (H o) heterozygosity, as well as inbreeding coefficient (F IS). Table S3: Experimental fitness correlation with genomic offset, with and without disease, calculated without inclusion of selection lines. [file MEC-35-e70457-s001.zip › mec70457-sup-0004-Supinfo4@File4_Offsets_fullSeascape_2026-05-15.csv]

site_name	lat	long	lea_lew	lea_yrk	rda_lew	rda_yrk	gf_lew	gf_yrk	dist_lew	dist_yrk
AC_LIS_CT_2023-10-3	41.146431	-73.235759	0.0296410664514753	0.0216552573866183	1.12764336062435	0.394775776377077	0.0160243870851195	0.020447564518614	3.093	3.0229
Cal_Lake_LA_2022-8-11	29.84499	-93.3179	0.0178844771304176	0.0109981850167574	0.957068893130124	2.34866059822242	0.0237407786247671	0.0314183849439831	3.1996	3.0308
CC_VA_2022-7-11	37.616617	-75.663933	0.0125973038116576	0.00570713799497696	2.2436080632428	0.744260613464857	0.0219741962760874	0.00959113057754019	3.701	2.6214
CPR_MS_AL_2022-8-24	30.37278	-88.31833	0.0150039032865791	0.0109012766978495	0.575504244976298	1.89677128774446	0.025154569998688	0.027672077292895	2.9867	2.8122
CS_DB_NJ_2022-9-21	39.073592	-74.913017	0.0111732612278208	0.00325510714479816	1.6281231389942	0.165234139340172	0.0195289171041314	0.00690942000429154	2.3181	1.369
Culch_Ba_LA_2022-6-21	29.42362	-90.01914	0.014740917770022	0.0112209423209737	1.77470826927391	3.23953491948399	0.0226846310383216	0.031959945766776	2.5356	3.2762
DC_NB_RI_2022-8-19	41.55897	-71.437883	0.0357759728190917	0.0161345429997932	3.59264212609691	2.11111760447661	0.0293523139309508	0.017635555794219	4.4027	3.6442
EC_ApBay_FL_2023-10-4	29.695683	-84.789312	0.0226690157922582	0.0146174014347299	0.721771207756776	2.01638585397591	0.0243324226355399	0.0302194807203302	3.9027	3.3901
FFJ_CF_NC_2023-7-19	33.9586917	-77.941833	0.0174465781574905	0.0048724795969686	1.28411243769135	0.377159130284316	0.018676143165564	0.013343925415572	3.8522	1.7862
FP_Sav_GA_2022-6-10	32.01721	-80.92203	0.0324870951623427	0.00703984963682044	1.65893932867657	0.320482295240011	0.025004173623901	0.0165905518974872	4.8963	2.6655
GriceCove_SC_2022-8-10	32.7523094	-79.8976693	0.0211064475970307	0.00907261536848966	0.711925720835835	0.990097510978937	0.0225249802535699	0.0153597503611841	3.6371	2.9225
HC_DB_NJ_2022-9-23	39.434722	-75.516944	0.01058238591712	0.00700003792007878	0.60945254882812	2.10811424256486	0.00812872677489379	0.0177407752507449	1.5194	2.8569
IL_ApBay_FL_2023-10-3	29.689108	-85.220739	0.0220579976247867	0.0143343719883444	0.690041924064293	1.97734612249399	0.0237666333488525	0.0300676064456029	3.8897	3.3746
LakeFortuna_LA_2022-5-11	29.64379	-89.49761	0.0109246992773406	0.00885288645373777	1.7127746754968	3.18967672056778	0.0209215643098805	0.0308581320857203	2.2208	3.3874
LCP_UP_MD_2022-10-20	38.33696	-76.97669	0.00746665131501324	0.005982913156244	0.141161260682216	1.36730282957356	0.00687660526330618	0.0167283153822165	1.506	2.5478
Mer_GA_2022-7-26	31.453512	-81.363169	0.0218829084573221	0.0105972545907595	0.675610754019655	1.10905740905576	0.0226361460194236	0.0178386123969419	3.8334	2.6801
Nickle_Rf_LA_2022-8-1	29.4196	-91.70716	0.0100183446572266	0.00925170464707201	2.03932326494105	3.52502998132552	0.0191210155427199	0.0304664219201498	2.3023	3.7961
OL_MI_SC_2022-5-31	33.5235297	-79.061842	0.0211422070879465	0.0123296777497135	1.65853425640002	0.25844888932391	0.0237649514453236	0.0136090420719449	4.0844	3.2931
Orrs_Cove_ME_2022-10-31	43.83136167	-69.91531433	0.0310817717438947	0.0168032566974844	2.95351633626478	1.47605029381789	0.028111755961735	0.0155094551874776	3.745	2.6408
SaLa_GA_2022-10-5	29.785	-93.91806	0.0179163540002726	0.0106570618817239	1.14035863538307	2.55738326599807	0.0237133624156008	0.0320103426487126	3.3354	3.2453
SaltBay_Canada_2022-9-27	43.812486	-65.910547	0.0297596803109798	0.0249791982673449	3.09073616007714	1.65003867003699	0.0272980434502734	0.0175213531167899	3.5262	3.6237
Sapelo_Is_GA_2022-7-17	31.4177723	-81.2957724	0.0216822992598438	0.0105373413749838	0.861809824171884	0.859570464426672	0.0229479694523866	0.0161975465536727	3.9048	2.8336
SawIs_MA_2022-9-5	42.751733	-70.83657	0.0340728722731035	0.0153957148379551	0.985291132008703	0.550457059542502	0.0186339017227515	0.0141369488706394	3.5274	2.5996
SkR_GA_2022-6-14	31.98995	-81.02173	0.0177419006266451	0.00936142772801274	0.742262120595995	0.95212153721737	0.0222680991442721	0.0166489982624743	3.5749	2.8906
TP_TX_2022-6-28	28.6936	-96.2233	0.0164357481121766	0.0120861780775119	0.989363849983025	2.38666219172622	0.024171479906016	0.0321241383621205	3.2012	3.0688
UNCW_MS_NC_2023-7-17	34.1402344	-77.8636305	0.0307929207944941	0.00698138540808265	2.32291342427009	0.844733754109853	0.0261660896086657	0.0150691467554695	5.0435	2.6926
