# Supplementary material for: Genomic Offsets Predict Survival With Low Accuracy in a Marine Common Garden
Source: Mol Ecol. 2026 Jul 4;35(13):e70457. doi: 10.1111/mec.70457 (PMC13332419; doi:10.1111/mec.70457)
Supplement: Supplementary file 1 — File S1: Experimental oyster survival. File S2: Experimental oyster lengths. File S3: Offsets from experimental populations to common gardens. File S4: Offsets from seascape populations to common gardens. Figure S1: Disease pressure during the experimental period at both common garden sites. (A) MSX prevalence through time. (B) Dermo prevalence through time. (C) Median prevalence of MSX, Dermo and pea crabs during the common garden experiment. Figure S2: (A) Salinity, measured in parts per thousand, and (B) temperature, measured in degrees Celsius, at common garden sites over the experimental period. Figure S3: Environmental distances between source population sites‐of‐origin and common gardens, calculated as Euclidean distance. Figure S4: Pairwise F ST of wild experimental source populations. Figure S5: Fitness‐Proxies throughout the common garden experiment. Each data point represents population level survival or length averages at each monitoring event. Figure S6: Correlations between predicted offset and experimental survival thru time. LEAoffset, RDAoffset, GFoffset and environmental distance are all shown. Figure S7: Correlations between predicted offset and experimental length through time. LEAoffset, RDAoffset, GFoffset and environmental distance are all shown. Figure S8: Correlations between offset predicted by different methods. Comparisons are between LEAoffset, RDAoffset, GFoffset and environmental distance at each common garden site. Correlations reported are Kendall's Tau. Table S1: Geographic information about populations included in the seascape training dataset. Table S2: Population genetic statistics of the six wild experimental source populations, including expected (H e) and observed (H o) heterozygosity, as well as inbreeding coefficient (F IS). Table S3: Experimental fitness correlation with genomic offset, with and without disease, calculated without inclusion of selection lines. [file MEC-35-e70457-s001.zip › mec70457-sup-0001-Supinfo1@File1_mortality_long_bags_2026-01-15.csv]

bag	event	surv
MVP-DEBY-1	1	0.924455826
MVP-DEBY-2	1	0.64556962
MVP-DEBY-3	1	0.780377358
MVP-DEBY-4	1	0.808847624
MVP-DEBY-5	1	0.89603676
MVP-DEBY-6	1	0.867808219
MVP-FL-1	1	0.932922128
MVP-FL-2	1	0.752730109
MVP-FL-3	1	0.843925986
MVP-FL-4	1	0.979623824
MVP-FL-5	1	0.964365256
MVP-FL-6	1	0.961363636
MVP-VA-1	1	0.878636741
MVP-VA-2	1	0.532520325
MVP-VA-3	1	0.684638861
MVP-VA-4	1	0.882168107
MVP-VA-5	1	0.721565059
MVP-VA-6	1	0.883408072
MVP-LA-1	1	0.941097724
MVP-LA-2	1	0.960979342
MVP-LA-3	1	0.87601476
MVP-LA-4	1	0.916952642
MVP-LA-5	1	0.851233672
MVP-LA-6	1	0.915107914
MVP-LOLA-1	1	0.921551724
MVP-LOLA-2	1	0.921003717
MVP-LOLA-3	1	0.946750903
MVP-LOLA-4	1	0.892320534
MVP-LOLA-5	1	0.854606932
MVP-LOLA-6	1	0.90960452
MVP-ME-1	1	0.540265036
MVP-ME-2	1	0.367952522
MVP-ME-3	1	0.837316885
MVP-ME-4	1	0.812240664
MVP-ME-5	1	0.744728916
MVP-ME-6	1	0.707666386
MVP-NH-1	1	0.56271777
MVP-NH-2	1	0.541208791
MVP-NH-3	1	0.624886467
MVP-NH-4	1	0.557055215
MVP-NH-5	1	0.590729783
MVP-NH-6	1	0.776595745
MVP-TX-1	1	0.891549296
MVP-TX-2	1	0.962491154
MVP-TX-3	1	0.883171071
MVP-TX-4	1	0.915620642
MVP-TX-5	1	0.953188602
MVP-TX-6	1	0.935028249
MVP-DEBY-1	2	0.802176697
MVP-DEBY-2	2	0.622251832
MVP-DEBY-3	2	0.790943396
MVP-DEBY-4	2	0.67667941
MVP-DEBY-5	2	0.682366456
MVP-DEBY-6	2	0.618493151
MVP-FL-1	2	0.876638396
MVP-FL-2	2	0.709828393
MVP-FL-3	2	0.743362832
MVP-FL-4	2	0.846394984
MVP-FL-5	2	0.801039347
MVP-FL-6	2	0.793181818
MVP-VA-1	2	0.719035744
MVP-VA-2	2	0.50101626
MVP-VA-3	2	0.659206511
MVP-VA-4	2	0.699921445
MVP-VA-5	2	0.596906278
MVP-VA-6	2	0.703139013
MVP-LA-1	2	0.914323963
MVP-LA-2	2	0.938026014
MVP-LA-3	2	1.022140221
MVP-LA-4	2	0.66781057
MVP-LA-5	2	0.709724238
MVP-LA-6	2	0.686330935
MVP-LOLA-1	2	0.860344828
MVP-LOLA-2	2	0.866171004
MVP-LOLA-3	2	0.880866426
MVP-LOLA-4	2	0.734557596
MVP-LOLA-5	2	0.622147084
MVP-LOLA-6	2	0.751412429
MVP-ME-1	2	0.500509684
MVP-ME-2	2	0.330365974
MVP-ME-3	2	0.67848882
MVP-ME-4	2	0.566390041
MVP-ME-5	2	0.527861446
MVP-ME-6	2	0.537489469
MVP-NH-1	2	0.494773519
MVP-NH-2	2	0.475274725
MVP-NH-3	2	0.488646685
MVP-NH-4	2	0.301840491
MVP-NH-5	2	0.456607495
MVP-NH-6	2	0.561170213
MVP-TX-1	2	0.879577465
MVP-TX-2	2	0.9497523
MVP-TX-3	2	0.864394993
MVP-TX-4	2	0.758019526
MVP-TX-5	2	0.746268657
MVP-TX-6	2	0.734463277
MVP-DEBY-1	3	0.679290054
MVP-DEBY-2	3	0.548111188
MVP-DEBY-3	3	0.743823364
MVP-DEBY-4	3	0.492392252
MVP-DEBY-5	3	0.479108363
MVP-DEBY-6	3	0.505322064
MVP-FL-1	3	0.845329882
MVP-FL-2	3	0.616191456
MVP-FL-3	3	0.676934664
MVP-FL-4	3	0.608684053
MVP-FL-5	3	0.521527745
MVP-FL-6	3	0.533288201
MVP-VA-1	3	0.572168869
MVP-VA-2	3	0.458376578
MVP-VA-3	3	0.597493561
MVP-VA-4	3	0.533131654
MVP-VA-5	3	0.431804542
MVP-VA-6	3	0.465754475
MVP-LA-1	3	0.890979521
MVP-LA-2	3	0.914076413
MVP-LA-3	3	0.961246761
MVP-LA-4	3	0.255757239
MVP-LA-5	3	0.383553099
MVP-LA-6	3	0.28913516
MVP-LOLA-1	3	0.743191489
MVP-LOLA-2	3	0.777710986
MVP-LOLA-3	3	0.775912128
MVP-LOLA-4	3	0.28131993
MVP-LOLA-5	3	0.338871603
MVP-LOLA-6	3	0.338934968
MVP-ME-1	3	0.091582623
MVP-ME-2	3	0.15885683
MVP-ME-3	3	0.262733969
MVP-ME-4	3	0.026511874
MVP-ME-5	3	0.051663035
MVP-ME-6	3	0.025159082
MVP-NH-1	3	0.181066054
MVP-NH-2	3	0.155728314
MVP-NH-3	3	0.068618471
MVP-NH-4	3	0.00513771
MVP-NH-5	3	0.06217634
MVP-NH-6	3	0.051508377
MVP-TX-1	3	0.651261612
MVP-TX-2	3	0.832548825
MVP-TX-3	3	0.772438079
MVP-TX-4	3	0.364494495
MVP-TX-5	3	0.520800254
MVP-TX-6	3	0.440677966
MVP-DEBY-1	4	0.658281083
MVP-DEBY-2	4	0.621373575
MVP-DEBY-3	4	0.695612591
MVP-DEBY-4	4	0.326284022
MVP-DEBY-5	4	0.407242108
MVP-DEBY-6	4	0.435063381
MVP-FL-1	4	0.836141514
MVP-FL-2	4	0.495430317
MVP-FL-3	4	0.589483774
MVP-FL-4	4	0.497339409
MVP-FL-5	4	0.394669645
MVP-FL-6	4	0.439178519
MVP-VA-1	4	0.559593729
MVP-VA-2	4	0.440914614
MVP-VA-3	4	0.531424561
MVP-VA-4	4	0.477980104
MVP-VA-5	4	0.408251567
MVP-VA-6	4	0.409863938
MVP-LA-1	4	0.755741558
MVP-LA-2	4	0.89775362
MVP-LA-3	4	0.943445895
MVP-LA-4	4	0.177525613
MVP-LA-5	4	0.282949007
MVP-LA-6	4	0.187630263
MVP-LOLA-1	4	0.645600688
MVP-LOLA-2	4	0.732407434
MVP-LOLA-3	4	0.745182935
MVP-LOLA-4	4	0.228365591
MVP-LOLA-5	4	0.286525583
MVP-LOLA-6	4	0.251684382
MVP-ME-1	4	0.091582623
MVP-ME-2	4	0.123555312
MVP-ME-3	4	0.201633046
MVP-ME-4	4	0.008837291
MVP-ME-5	4	0.040182361
MVP-ME-6	4	0.020965901
MVP-NH-1	4	0.033530751
MVP-NH-2	4	0.09949309
MVP-NH-3	4	0.056365172
MVP-NH-4	4	NA
MVP-NH-5	4	0.039148066
MVP-NH-6	4	0.029433358
MVP-TX-1	4	0.578042851
MVP-TX-2	4	0.724855942
MVP-TX-3	4	0.697078266
MVP-TX-4	4	0.354369648
MVP-TX-5	4	0.465117208
MVP-TX-6	4	0.369391825
