# Supplementary material for: Genomic Offsets Predict Survival With Low Accuracy in a Marine Common Garden
Source: Mol Ecol. 2026 Jul 4;35(13):e70457. doi: 10.1111/mec.70457 (PMC13332419; doi:10.1111/mec.70457)
Supplement: Supplementary file 1 — File S1: Experimental oyster survival. File S2: Experimental oyster lengths. File S3: Offsets from experimental populations to common gardens. File S4: Offsets from seascape populations to common gardens. Figure S1: Disease pressure during the experimental period at both common garden sites. (A) MSX prevalence through time. (B) Dermo prevalence through time. (C) Median prevalence of MSX, Dermo and pea crabs during the common garden experiment. Figure S2: (A) Salinity, measured in parts per thousand, and (B) temperature, measured in degrees Celsius, at common garden sites over the experimental period. Figure S3: Environmental distances between source population sites‐of‐origin and common gardens, calculated as Euclidean distance. Figure S4: Pairwise F ST of wild experimental source populations. Figure S5: Fitness‐Proxies throughout the common garden experiment. Each data point represents population level survival or length averages at each monitoring event. Figure S6: Correlations between predicted offset and experimental survival thru time. LEAoffset, RDAoffset, GFoffset and environmental distance are all shown. Figure S7: Correlations between predicted offset and experimental length through time. LEAoffset, RDAoffset, GFoffset and environmental distance are all shown. Figure S8: Correlations between offset predicted by different methods. Comparisons are between LEAoffset, RDAoffset, GFoffset and environmental distance at each common garden site. Correlations reported are Kendall's Tau. Table S1: Geographic information about populations included in the seascape training dataset. Table S2: Population genetic statistics of the six wild experimental source populations, including expected (H e) and observed (H o) heterozygosity, as well as inbreeding coefficient (F IS). Table S3: Experimental fitness correlation with genomic offset, with and without disease, calculated without inclusion of selection lines. [file MEC-35-e70457-s001.zip › mec70457-sup-0002-Supinfo2@File2_lengths_long_2025-06-03.csv]

tags_label	tags_timestamp	bag_site	bags_label	pop	bagnum	length	width	tagsLength_timestamp	tagsLength_date	tagsLength_time	event
A645	11/13/23 15:06	YorkRiver	MVP-ME-6	ME	6	55	21	11/12/24 12:06	11/12/24	12:06:41	3
A645	11/13/23 15:06	YorkRiver	MVP-ME-6	ME	6	47	25	11/13/23 15:06	11/13/23	15:06:00	1
A645	11/13/23 15:06	YorkRiver	MVP-ME-6	ME	6	48	25	5/7/24 9:57	5/7/24	9:57:07	2
A049	11/7/23 14:47	Lewisetta	MVP-LA-1	LA	1	53	25	11/7/23 14:47	11/7/23	14:47:17	1
A049	11/7/23 14:47	Lewisetta	MVP-LA-1	LA	1	113	47	11/7/24 17:46	11/7/24	17:46:22	3
A049	11/7/23 14:47	Lewisetta	MVP-LA-1	LA	1	118	60	5/20/25 16:16	5/20/25	16:16:54	4
A049	11/7/23 14:47	Lewisetta	MVP-LA-1	LA	1	61	29	5/3/24 8:53	5/3/24	8:53:21	2
A848	11/14/23 15:58	YorkRiver	MVP-ME-5	ME	5	37	24	11/14/23 15:58	11/14/23	15:58:30	1
A848	11/14/23 15:58	YorkRiver	MVP-ME-5	ME	5	24	21	11/8/24 10:56	11/8/24	10:56:07	3
A848	11/14/23 15:58	YorkRiver	MVP-ME-5	ME	5	37	23	5/6/24 14:04	5/6/24	14:04:04	2
2147	11/7/23 15:28	Lewisetta	MVP-FL-1	FL	1	35	21	5/2/24 13:59	5/2/24	13:59:48	2
2147	11/7/23 15:28	Lewisetta	MVP-FL-1	FL	1	35	27	11/7/23 15:28	11/7/23	15:28:53	1
A130	11/7/23 15:28	Lewisetta	MVP-DEBY-1	DEBY	1	39	25	5/2/24 14:12	5/2/24	14:12:13	2
A130	11/7/23 15:28	Lewisetta	MVP-DEBY-1	DEBY	1	57	43	11/7/24 17:17	11/7/24	17:17:34	3
A130	11/7/23 15:28	Lewisetta	MVP-DEBY-1	DEBY	1	74	59	5/21/25 15:40	5/21/25	15:40:32	4
A130	11/7/23 15:28	Lewisetta	MVP-DEBY-1	DEBY	1	38	27	11/7/23 15:28	11/7/23	15:28:43	1
B013	11/9/23 14:01	Lewisetta	MVP-NH-3	NH	3	0	0	11/7/24 18:04	11/7/24	18:04:45	3
B013	11/9/23 14:01	Lewisetta	MVP-NH-3	NH	3	29	21	11/9/23 14:01	11/9/23	14:01:10	1
B013	11/9/23 14:01	Lewisetta	MVP-NH-3	NH	3	32	23	4/30/24 13:27	4/30/24	13:27:46	2
B066	11/9/23 14:37	Lewisetta	MVP-TX-2	TX	2	60	56	5/20/25 15:02	5/20/25	15:02:27	4
B066	11/9/23 14:37	Lewisetta	MVP-TX-2	TX	2	35	24	4/30/24 13:16	4/30/24	13:16:16	2
B066	11/9/23 14:37	Lewisetta	MVP-TX-2	TX	2	29	21	11/9/23 14:37	11/9/23	14:37:46	1
B066	11/9/23 14:37	Lewisetta	MVP-TX-2	TX	2	51	39	11/7/24 13:08	11/7/24	13:08:22	3
B315	11/7/23 11:55	Lewisetta	MVP-ME-1	ME	1	43	28	11/7/24 16:39	11/7/24	16:39:47	3
B315	11/7/23 11:55	Lewisetta	MVP-ME-1	ME	1	33	20	11/7/23 11:55	11/7/23	11:55:02	1
B315	11/7/23 11:55	Lewisetta	MVP-ME-1	ME	1	38	27	5/2/24 14:40	5/2/24	14:40:55	2
A422	11/9/23 15:44	Lewisetta	MVP-LOLA-2	LOLA	2	82	48	5/20/25 16:52	5/20/25	16:52:41	4
A422	11/9/23 15:44	Lewisetta	MVP-LOLA-2	LOLA	2	42	29	4/30/24 12:53	4/30/24	12:53:51	2
A422	11/9/23 15:44	Lewisetta	MVP-LOLA-2	LOLA	2	40	27	11/9/23 15:44	11/9/23	15:44:13	1
A422	11/9/23 15:44	Lewisetta	MVP-LOLA-2	LOLA	2	68	45	11/7/24 15:13	11/7/24	15:13:05	3
D792	11/7/23 15:26	Lewisetta	MVP-FL-1	FL	1	93	69	5/20/25 15:22	5/20/25	15:22:12	4
D792	11/7/23 15:26	Lewisetta	MVP-FL-1	FL	1	45	28	5/3/24 9:20	5/3/24	9:20:28	2
D792	11/7/23 15:26	Lewisetta	MVP-FL-1	FL	1	84	60	11/7/24 12:49	11/7/24	12:49:48	3
D792	11/7/23 15:26	Lewisetta	MVP-FL-1	FL	1	29	24	11/7/23 15:26	11/7/23	15:26:37	1
E112	11/7/23 15:05	Lewisetta	MVP-FL-3	FL	3	51	34	11/7/24 13:38	11/7/24	13:38:50	3
E112	11/7/23 15:05	Lewisetta	MVP-FL-3	FL	3	32	27	11/7/23 15:05	11/7/23	15:05:23	1
E112	11/7/23 15:05	Lewisetta	MVP-FL-3	FL	3	63	43	5/20/25 16:11	5/20/25	16:11:17	4
E112	11/7/23 15:05	Lewisetta	MVP-FL-3	FL	3	31	20	5/2/24 14:47	5/2/24	14:47:46	2
E386	11/10/23 14:02	YorkRiver	MVP-FL-4	FL	4	49	18	5/8/24 14:30	5/8/24	14:30:19	2
E386	11/10/23 14:02	YorkRiver	MVP-FL-4	FL	4	55	38	5/25/25 11:18	5/25/25	11:18:16	4
E386	11/10/23 14:02	YorkRiver	MVP-FL-4	FL	4	36	20	11/10/23 14:02	11/10/23	14:02:54	1
E386	11/10/23 14:02	YorkRiver	MVP-FL-4	FL	4	51	36	11/12/24 11:34	11/12/24	11:34:05	3
B332	11/7/23 15:21	Lewisetta	MVP-VA-1	VA	1	54	38	11/7/24 15:58	11/7/24	15:58:14	3
B332	11/7/23 15:21	Lewisetta	MVP-VA-1	VA	1	65	53	5/20/25 15:30	5/20/25	15:30:36	4
B332	11/7/23 15:21	Lewisetta	MVP-VA-1	VA	1	22	16	11/7/23 15:21	11/7/23	15:21:50	1
B332	11/7/23 15:21	Lewisetta	MVP-VA-1	VA	1	25	18	5/2/24 15:06	5/2/24	15:06:39	2
C286	11/14/23 15:03	YorkRiver	MVP-ME-4	ME	4	35	21	11/14/23 15:03	11/14/23	15:03:35	1
C286	11/14/23 15:03	YorkRiver	MVP-ME-4	ME	4	38	23	5/9/24 10:11	5/9/24	10:11:46	2
A816	11/14/23 15:36	YorkRiver	MVP-ME-5	ME	5	39	23	11/14/23 15:36	11/14/23	15:36:04	1
A816	11/14/23 15:36	YorkRiver	MVP-ME-5	ME	5	38	22	5/7/24 10:15	5/7/24	10:15:04	2
B253	11/9/23 16:02	Lewisetta	MVP-NH-2	NH	2	55	34	11/7/24 14:08	11/7/24	14:08:29	3
B253	11/9/23 16:02	Lewisetta	MVP-NH-2	NH	2	41	30	5/1/24 8:11	5/1/24	8:11:26	2
B253	11/9/23 16:02	Lewisetta	MVP-NH-2	NH	2	32	21	11/9/23 16:02	11/9/23	16:02:55	1
A923	11/15/23 15:47	YorkRiver	MVP-LOLA-4	LOLA	4	45	26	5/7/24 10:08	5/7/24	10:08:51	2
A923	11/15/23 15:47	YorkRiver	MVP-LOLA-4	LOLA	4	43	27	11/15/23 15:47	11/15/23	15:47:03	1
A923	11/15/23 15:47	YorkRiver	MVP-LOLA-4	LOLA	4	61	40	11/12/24 9:47	11/12/24	9:47:38	3
E018	11/7/23 12:15	Lewisetta	MVP-TX-3	TX	3	88	78	5/20/25 14:58	5/20/25	14:58:52	4
E018	11/7/23 12:15	Lewisetta	MVP-TX-3	TX	3	32	24	11/7/23 12:15	11/7/23	12:15:24	1
E018	11/7/23 12:15	Lewisetta	MVP-TX-3	TX	3	41	27	5/2/24 14:01	5/2/24	14:01:42	2
C204	11/14/23 15:37	YorkRiver	MVP-LA-5	LA	5	53	46	5/25/25 9:55	5/25/25	9:55:21	4
C204	11/14/23 15:37	YorkRiver	MVP-LA-5	LA	5	33	22	11/14/23 15:37	11/14/23	15:37:54	1
C204	11/14/23 15:37	YorkRiver	MVP-LA-5	LA	5	40	25	5/7/24 9:46	5/7/24	9:46:16	2
C204	11/14/23 15:37	YorkRiver	MVP-LA-5	LA	5	53	46	11/12/24 11:25	11/12/24	11:25:27	3
C237	11/14/23 15:54	YorkRiver	MVP-LA-5	LA	5	30	26	5/6/24 13:53	5/6/24	13:53:19	2
C237	11/14/23 15:54	YorkRiver	MVP-LA-5	LA	5	24	19	11/14/23 15:54	11/14/23	15:54:50	1
C237	11/14/23 15:54	YorkRiver	MVP-LA-5	LA	5	31	26	11/12/24 11:25	11/12/24	11:25:00	3
A513	11/10/23 14:25	YorkRiver	MVP-LA-4	LA	4	21	16	11/10/23 14:25	11/10/23	14:25:17	1
A513	11/10/23 14:25	YorkRiver	MVP-LA-4	LA	4	43	29	11/12/24 10:19	11/12/24	10:19:27	3
A513	11/10/23 14:25	YorkRiver	MVP-LA-4	LA	4	32	24	5/8/24 13:20	5/8/24	13:20:12	2
B259	11/9/23 15:56	Lewisetta	MVP-NH-2	NH	2	22	16	11/9/23 15:56	11/9/23	15:56:03	1
B259	11/9/23 15:56	Lewisetta	MVP-NH-2	NH	2	29	23	4/30/24 12:44	4/30/24	12:44:51	2
B259	11/9/23 15:56	Lewisetta	MVP-NH-2	NH	2	59	42	5/20/25 14:30	5/20/25	14:30:54	4
B259	11/9/23 15:56	Lewisetta	MVP-NH-2	NH	2	48	33	11/7/24 14:13	11/7/24	14:13:02	3
A247	11/9/23 14:33	Lewisetta	MVP-ME-3	ME	3	34	25	4/30/24 12:57	4/30/24	12:57:45	2
A247	11/9/23 14:33	Lewisetta	MVP-ME-3	ME	3	44	38	11/7/24 15:14	11/7/24	15:14:19	3
A247	11/9/23 14:33	Lewisetta	MVP-ME-3	ME	3	26	21	11/9/23 14:33	11/9/23	14:33:09	1
A905	11/15/23 15:40	YorkRiver	MVP-LOLA-4	LOLA	4	42	27	11/15/23 15:40	11/15/23	15:40:01	1
A905	11/15/23 15:40	YorkRiver	MVP-LOLA-4	LOLA	4	50	33	5/7/24 10:10	5/7/24	10:10:20	2
A905	11/15/23 15:40	YorkRiver	MVP-LOLA-4	LOLA	4	54	35	11/12/24 9:41	11/12/24	9:41:27	3
C076	11/13/23 14:43	YorkRiver	MVP-NH-5	NH	5	35	23	11/13/23 14:43	11/13/23	14:43:26	1
C076	11/13/23 14:43	YorkRiver	MVP-NH-5	NH	5	34	23	5/7/24 10:37	5/7/24	10:37:56	2
A784	11/14/23 14:41	YorkRiver	MVP-VA-6	VA	6	66	57	11/11/24 15:56	11/11/24	15:56:01	3
A784	11/14/23 14:41	YorkRiver	MVP-VA-6	VA	6	34	25	5/6/24 13:06	5/6/24	13:06:32	2
A784	11/14/23 14:41	YorkRiver	MVP-VA-6	VA	6	70	60	5/25/25 10:14	5/25/25	10:14:50	4
A784	11/14/23 14:41	YorkRiver	MVP-VA-6	VA	6	31	21	11/14/23 14:41	11/14/23	14:41:08	1
A287	11/9/23 14:37	Lewisetta	MVP-LOLA-3	LOLA	3	93	63	5/20/25 16:02	5/20/25	16:02:16	4
A287	11/9/23 14:37	Lewisetta	MVP-LOLA-3	LOLA	3	30	21	11/9/23 14:37	11/9/23	14:37:27	1
A287	11/9/23 14:37	Lewisetta	MVP-LOLA-3	LOLA	3	38	29	4/30/24 13:23	4/30/24	13:23:33	2
A287	11/9/23 14:37	Lewisetta	MVP-LOLA-3	LOLA	3	75	50	11/7/24 13:57	11/7/24	13:57:01	3
2070-B398	11/7/23 15:04	Lewisetta	MVP-VA-1	VA	1	75	72	5/20/25 15:21	5/20/25	15:21:53	4
2070-B398	11/7/23 15:04	Lewisetta	MVP-VA-1	VA	1	31	26	11/7/23 15:04	11/7/23	15:04:25	1
2070-B398	11/7/23 15:04	Lewisetta	MVP-VA-1	VA	1	39	36	5/3/24 8:36	5/3/24	8:36:36	2
2070-B398	11/7/23 15:04	Lewisetta	MVP-VA-1	VA	1	59	58	11/7/24 16:13	11/7/24	16:13:07	3
A468	11/10/23 14:58	YorkRiver	MVP-NH-4	NH	4	29	24	5/9/24 10:07	5/9/24	10:07:12	2
A468	11/10/23 14:58	YorkRiver	MVP-NH-4	NH	4	22	19	11/10/23 14:58	11/10/23	14:58:41	1
C189	11/14/23 15:41	YorkRiver	MVP-LOLA-5	LOLA	5	36	22	11/14/23 15:41	11/14/23	15:41:30	1
C189	11/14/23 15:41	YorkRiver	MVP-LOLA-5	LOLA	5	54	37	11/12/24 10:30	11/12/24	10:30:15	3
C189	11/14/23 15:41	YorkRiver	MVP-LOLA-5	LOLA	5	43	30	5/9/24 9:51	5/9/24	9:51:38	2
A484	11/10/23 15:06	YorkRiver	MVP-NH-4	NH	4	25	18	5/8/24 13:22	5/8/24	13:22:41	2
A484	11/10/23 15:06	YorkRiver	MVP-NH-4	NH	4	26	19	11/10/23 15:06	11/10/23	15:06:31	1
E487	11/13/23 15:02	YorkRiver	MVP-FL-5	FL	5	41	21	11/13/23 15:02	11/13/23	15:02:35	1
E487	11/13/23 15:02	YorkRiver	MVP-FL-5	FL	5	47	26	5/8/24 13:34	5/8/24	13:34:12	2
C159	11/14/23 14:51	YorkRiver	MVP-VA-4	VA	4	32	18	11/14/23 14:51	11/14/23	14:51:57	1
C159	11/14/23 14:51	YorkRiver	MVP-VA-4	VA	4	45	26	5/8/24 14:13	5/8/24	14:13:15	2
C159	11/14/23 14:51	YorkRiver	MVP-VA-4	VA	4	67	40	11/11/24 15:30	11/11/24	15:30:00	3
A429	11/9/23 15:47	Lewisetta	MVP-LOLA-2	LOLA	2	63	43	5/1/24 9:05	5/1/24	9:05:19	2
A429	11/9/23 15:47	Lewisetta	MVP-LOLA-2	LOLA	2	58	36	11/9/23 15:47	11/9/23	15:47:47	1
A429	11/9/23 15:47	Lewisetta	MVP-LOLA-2	LOLA	2	87	55	11/7/24 15:21	11/7/24	15:21:07	3
A429	11/9/23 15:47	Lewisetta	MVP-LOLA-2	LOLA	2	109	69	5/20/25 16:54	5/20/25	16:54:54	4
E562	11/15/23 15:26	YorkRiver	MVP-FL-6	FL	6	45	26	11/15/23 15:26	11/15/23	15:26:17	1
E562	11/15/23 15:26	YorkRiver	MVP-FL-6	FL	6	49	25	5/7/24 9:26	5/7/24	9:26:20	2
B347	11/7/23 15:41	Lewisetta	MVP-LA-3	LA	3	42	22	11/7/23 15:41	11/7/23	15:41:24	1
B347	11/7/23 15:41	Lewisetta	MVP-LA-3	LA	3	61	37	11/7/24 16:07	11/7/24	16:07:58	3
B347	11/7/23 15:41	Lewisetta	MVP-LA-3	LA	3	43	24	5/2/24 14:35	5/2/24	14:35:10	2
B347	11/7/23 15:41	Lewisetta	MVP-LA-3	LA	3	59	40	5/20/25 16:27	5/20/25	16:27:02	4
E392	11/10/23 14:06	YorkRiver	MVP-FL-4	FL	4	67	45	11/12/24 11:27	11/12/24	11:27:17	3
E392	11/10/23 14:06	YorkRiver	MVP-FL-4	FL	4	40	25	11/10/23 14:06	11/10/23	14:06:08	1
E392	11/10/23 14:06	YorkRiver	MVP-FL-4	FL	4	46	30	5/9/24 9:16	5/9/24	9:16:40	2
E392	11/10/23 14:06	YorkRiver	MVP-FL-4	FL	4	72	45	5/25/25 11:20	5/25/25	11:20:26	4
A174	11/7/23 15:42	Lewisetta	MVP-LA-3	LA	3	68	61	5/20/25 16:24	5/20/25	16:24:31	4
A174	11/7/23 15:42	Lewisetta	MVP-LA-3	LA	3	55	49	11/7/24 16:07	11/7/24	16:07:44	3
A174	11/7/23 15:42	Lewisetta	MVP-LA-3	LA	3	37	29	11/7/23 15:42	11/7/23	15:42:03	1
A174	11/7/23 15:42	Lewisetta	MVP-LA-3	LA	3	40	34	5/3/24 8:21	5/3/24	8:21:40	2
C361	11/15/23 15:20	YorkRiver	MVP-TX-6	TX	6	41	26	11/15/23 15:20	11/15/23	15:20:00	1
C361	11/15/23 15:20	YorkRiver	MVP-TX-6	TX	6	47	30	5/7/24 9:38	5/7/24	9:38:14	2
E095	11/7/23 15:07	Lewisetta	MVP-FL-3	FL	3	42	20	5/3/24 7:51	5/3/24	7:51:08	2
E095	11/7/23 15:07	Lewisetta	MVP-FL-3	FL	3	38	24	11/7/23 15:07	11/7/23	15:07:54	1
C367	11/15/23 15:21	YorkRiver	MVP-TX-6	TX	6	30	22	11/15/23 15:21	11/15/23	15:21:09	1
C367	11/15/23 15:21	YorkRiver	MVP-TX-6	TX	6	32	25	5/6/24 13:43	5/6/24	13:43:09	2
C367	11/15/23 15:21	YorkRiver	MVP-TX-6	TX	6	23	21	11/8/24 10:40	11/8/24	10:40:08	3
E016	11/7/23 12:13	Lewisetta	MVP-TX-3	TX	3	46	35	5/3/24 7:58	5/3/24	7:58:23	2
E016	11/7/23 12:13	Lewisetta	MVP-TX-3	TX	3	36	29	11/7/23 12:13	11/7/23	12:13:45	1
A502	11/10/23 14:20	YorkRiver	MVP-LA-4	LA	4	32	27	5/9/24 9:29	5/9/24	9:29:01	2
A502	11/10/23 14:20	YorkRiver	MVP-LA-4	LA	4	29	24	11/10/23 14:20	11/10/23	14:20:09	1
C373	11/15/23 15:22	YorkRiver	MVP-TX-6	TX	6	33	20	11/15/23 15:22	11/15/23	15:22:15	1
C373	11/15/23 15:22	YorkRiver	MVP-TX-6	TX	6	40	24	5/7/24 9:40	5/7/24	9:40:03	2
B284	11/9/23 15:49	Lewisetta	MVP-NH-2	NH	2	27	19	11/9/23 15:49	11/9/23	15:49:44	1
B284	11/9/23 15:49	Lewisetta	MVP-NH-2	NH	2	30	22	4/30/24 12:44	4/30/24	12:44:26	2
B077	11/9/23 14:43	Lewisetta	MVP-TX-2	TX	2	45	27	11/9/23 14:43	11/9/23	14:43:21	1
B077	11/9/23 14:43	Lewisetta	MVP-TX-2	TX	2	50	30	5/1/24 8:06	5/1/24	8:06:59	2
B279	11/9/23 15:47	Lewisetta	MVP-NH-2	NH	2	26	17	11/9/23 15:47	11/9/23	15:47:52	1
B279	11/9/23 15:47	Lewisetta	MVP-NH-2	NH	2	42	29	11/7/24 14:06	11/7/24	14:06:30	3
B279	11/9/23 15:47	Lewisetta	MVP-NH-2	NH	2	33	25	4/30/24 12:41	4/30/24	12:41:34	2
E283	11/9/23 15:39	Lewisetta	MVP-LA-2	LA	2	69	41	11/7/24 17:33	11/7/24	17:33:36	3
E283	11/9/23 15:39	Lewisetta	MVP-LA-2	LA	2	38	29	11/9/23 15:39	11/9/23	15:39:01	1
E283	11/9/23 15:39	Lewisetta	MVP-LA-2	LA	2	43	33	5/1/24 8:47	5/1/24	8:47:45	2
E283	11/9/23 15:39	Lewisetta	MVP-LA-2	LA	2	77	56	5/20/25 14:31	5/20/25	14:31:46	4
A670	11/13/23 15:23	YorkRiver	MVP-VA-5	VA	5	61	53	5/25/25 10:22	5/25/25	10:22:27	4
A670	11/13/23 15:23	YorkRiver	MVP-VA-5	VA	5	30	23	11/13/23 15:23	11/13/23	15:23:48	1
A670	11/13/23 15:23	YorkRiver	MVP-VA-5	VA	5	37	27	5/9/24 9:31	5/9/24	9:31:10	2
A670	11/13/23 15:23	YorkRiver	MVP-VA-5	VA	5	56	43	11/12/24 11:55	11/12/24	11:55:47	3
A271	11/9/23 14:29	Lewisetta	MVP-LOLA-3	LOLA	3	44	30	5/1/24 8:58	5/1/24	8:58:21	2
A271	11/9/23 14:29	Lewisetta	MVP-LOLA-3	LOLA	3	0	0	11/7/24 13:46	11/7/24	13:46:40	3
A271	11/9/23 14:29	Lewisetta	MVP-LOLA-3	LOLA	3	40	26	11/9/23 14:29	11/9/23	14:29:57	1
B404	11/7/23 16:00	Lewisetta	MVP-VA-3	VA	3	47	33	5/3/24 8:27	5/3/24	8:27:28	2
B404	11/7/23 16:00	Lewisetta	MVP-VA-3	VA	3	37	24	11/7/23 16:00	11/7/23	16:00:54	1
B404	11/7/23 16:00	Lewisetta	MVP-VA-3	VA	3	76	45	11/7/24 14:34	11/7/24	14:34:51	3
B404	11/7/23 16:00	Lewisetta	MVP-VA-3	VA	3	90	67	5/20/25 16:41	5/20/25	16:41:24	4
C230	11/14/23 15:52	YorkRiver	MVP-LA-5	LA	5	26	18	11/14/23 15:52	11/14/23	15:52:21	1
C230	11/14/23 15:52	YorkRiver	MVP-LA-5	LA	5	32	31	5/6/24 13:54	5/6/24	13:54:08	2
C230	11/14/23 15:52	YorkRiver	MVP-LA-5	LA	5	50	46	11/12/24 11:37	11/12/24	11:37:27	3
C293	11/14/23 15:06	YorkRiver	MVP-ME-4	ME	4	32	26	11/12/24 9:51	11/12/24	9:51:11	3
C293	11/14/23 15:06	YorkRiver	MVP-ME-4	ME	4	42	24	5/9/24 10:11	5/9/24	10:11:47	2
C293	11/14/23 15:06	YorkRiver	MVP-ME-4	ME	4	39	24	11/14/23 15:06	11/14/23	15:06:39	1
E077	11/7/23 14:33	Lewisetta	MVP-FL-2	FL	2	66	44	11/7/24 12:32	11/7/24	12:32:02	3
E077	11/7/23 14:33	Lewisetta	MVP-FL-2	FL	2	35	28	11/7/23 14:33	11/7/23	14:33:37	1
E077	11/7/23 14:33	Lewisetta	MVP-FL-2	FL	2	40	29	5/2/24 13:56	5/2/24	13:56:48	2
E077	11/7/23 14:33	Lewisetta	MVP-FL-2	FL	2	84	55	5/20/25 14:14	5/20/25	14:14:55	4
E474	11/13/23 14:58	YorkRiver	MVP-FL-5	FL	5	54	30	5/9/24 9:22	5/9/24	9:22:21	2
E474	11/13/23 14:58	YorkRiver	MVP-FL-5	FL	5	48	26	11/13/23 14:58	11/13/23	14:58:33	1
E554	11/15/23 15:23	YorkRiver	MVP-FL-6	FL	6	46	33	11/8/24 11:11	11/8/24	11:11:30	3
E554	11/15/23 15:23	YorkRiver	MVP-FL-6	FL	6	46	25	5/6/24 11:34	5/6/24	11:34:59	2
E554	11/15/23 15:23	YorkRiver	MVP-FL-6	FL	6	41	24	11/15/23 15:23	11/15/23	15:23:56	1
D754	11/7/23 15:56	Lewisetta	MVP-VA-3	VA	3	29	23	11/7/23 15:56	11/7/23	15:56:07	1
D754	11/7/23 15:56	Lewisetta	MVP-VA-3	VA	3	39	29	5/2/24 14:24	5/2/24	14:24:56	2
B068	11/9/23 14:38	Lewisetta	MVP-TX-2	TX	2	41	25	11/9/23 14:38	11/9/23	14:38:42	1
B068	11/9/23 14:38	Lewisetta	MVP-TX-2	TX	2	95	71	5/20/25 14:41	5/20/25	14:41:38	4
B068	11/9/23 14:38	Lewisetta	MVP-TX-2	TX	2	49	29	4/30/24 13:18	4/30/24	13:18:36	2
B068	11/9/23 14:38	Lewisetta	MVP-TX-2	TX	2	81	49	11/7/24 13:22	11/7/24	13:22:19	3
B044	11/9/23 14:14	Lewisetta	MVP-NH-3	NH	3	25	15	11/9/23 14:14	11/9/23	14:14:29	1
B044	11/9/23 14:14	Lewisetta	MVP-NH-3	NH	3	26	16	4/30/24 13:26	4/30/24	13:26:28	2
B044	11/9/23 14:14	Lewisetta	MVP-NH-3	NH	3	24	15	11/7/24 17:55	11/7/24	17:55:56	3
E477	11/13/23 14:59	YorkRiver	MVP-FL-5	FL	5	42	24	5/8/24 13:35	5/8/24	13:35:22	2
E477	11/13/23 14:59	YorkRiver	MVP-FL-5	FL	5	42	23	11/12/24 10:21	11/12/24	10:21:07	3
E477	11/13/23 14:59	YorkRiver	MVP-FL-5	FL	5	40	23	11/13/23 14:59	11/13/23	14:59:26	1
E389	11/10/23 14:04	YorkRiver	MVP-FL-4	FL	4	62	34	11/12/24 11:59	11/12/24	11:59:16	3
E389	11/10/23 14:04	YorkRiver	MVP-FL-4	FL	4	64	33	5/25/25 11:20	5/25/25	11:20:37	4
E389	11/10/23 14:04	YorkRiver	MVP-FL-4	FL	4	50	27	5/9/24 9:16	5/9/24	9:16:13	2
E389	11/10/23 14:04	YorkRiver	MVP-FL-4	FL	4	45	25	11/10/23 14:04	11/10/23	14:04:39	1
C200	11/14/23 15:35	YorkRiver	MVP-LA-5	LA	5	38	26	5/7/24 9:45	5/7/24	9:45:07	2
C200	11/14/23 15:35	YorkRiver	MVP-LA-5	LA	5	0	0	11/11/24 18:10	11/11/24	18:10:40	3
C200	11/14/23 15:35	YorkRiver	MVP-LA-5	LA	5	37	25	11/14/23 15:35	11/14/23	15:35:33	1
B178	11/9/23 14:50	Lewisetta	MVP-LOLA-1	LOLA	1	42	22	11/9/23 14:50	11/9/23	14:50:44	1
B178	11/9/23 14:50	Lewisetta	MVP-LOLA-1	LOLA	1	94	46	11/7/24 17:01	11/7/24	17:01:02	3
B178	11/9/23 14:50	Lewisetta	MVP-LOLA-1	LOLA	1	50	34	5/1/24 8:51	5/1/24	8:51:46	2
B178	11/9/23 14:50	Lewisetta	MVP-LOLA-1	LOLA	1	100	58	5/20/25 15:23	5/20/25	15:23:43	4
C012	11/13/23 14:36	YorkRiver	MVP-TX-5	TX	5	45	36	5/9/24 9:57	5/9/24	9:57:11	2
C012	11/13/23 14:36	YorkRiver	MVP-TX-5	TX	5	49	41	11/12/24 9:25	11/12/24	9:25:18	3
C012	11/13/23 14:36	YorkRiver	MVP-TX-5	TX	5	53	45	5/25/25 10:28	5/25/25	10:28:01	4
C012	11/13/23 14:36	YorkRiver	MVP-TX-5	TX	5	36	24	11/13/23 14:36	11/13/23	14:36:53	1
A887	11/15/23 15:31	YorkRiver	MVP-LA-6	LA	6	34	25	5/7/24 9:19	5/7/24	9:19:37	2
A887	11/15/23 15:31	YorkRiver	MVP-LA-6	LA	6	30	23	11/15/23 15:31	11/15/23	15:31:19	1
A887	11/15/23 15:31	YorkRiver	MVP-LA-6	LA	6	42	31	11/8/24 10:52	11/8/24	10:52:46	3
2146	11/7/23 15:29	Lewisetta	MVP-FL-1	FL	1	32	21	11/7/23 15:29	11/7/23	15:29:44	1
2146	11/7/23 15:29	Lewisetta	MVP-FL-1	FL	1	76	47	11/7/24 12:54	11/7/24	12:54:18	3
2146	11/7/23 15:29	Lewisetta	MVP-FL-1	FL	1	34	23	5/2/24 14:01	5/2/24	14:01:03	2
2146	11/7/23 15:29	Lewisetta	MVP-FL-1	FL	1	88	56	5/20/25 15:10	5/20/25	15:10:46	4
A151	11/7/23 15:27	Lewisetta	MVP-DEBY-1	DEBY	1	30	23	11/7/23 15:27	11/7/23	15:27:17	1
A151	11/7/23 15:27	Lewisetta	MVP-DEBY-1	DEBY	1	53	35	11/7/24 17:26	11/7/24	17:26:01	3
A151	11/7/23 15:27	Lewisetta	MVP-DEBY-1	DEBY	1	33	24	5/2/24 14:11	5/2/24	14:11:09	2
C244	11/14/23 15:57	YorkRiver	MVP-TX-4	TX	4	27	19	11/12/24 9:36	11/12/24	9:36:40	3
C244	11/14/23 15:57	YorkRiver	MVP-TX-4	TX	4	27	20	11/14/23 15:57	11/14/23	15:57:22	1
C244	11/14/23 15:57	YorkRiver	MVP-TX-4	TX	4	31	22	5/6/24 13:21	5/6/24	13:21:57	2
E198	11/7/23 16:03	Lewisetta	MVP-TX-1	TX	1	29	20	5/2/24 13:43	5/2/24	13:43:09	2
E198	11/7/23 16:03	Lewisetta	MVP-TX-1	TX	1	65	49	11/7/24 17:01	11/7/24	17:01:45	3
E198	11/7/23 16:03	Lewisetta	MVP-TX-1	TX	1	64	44	5/20/25 15:32	5/20/25	15:32:56	4
E198	11/7/23 16:03	Lewisetta	MVP-TX-1	TX	1	25	18	11/7/23 16:03	11/7/23	16:03:12	1
A666	11/13/23 15:22	YorkRiver	MVP-VA-5	VA	5	0	0	11/12/24 11:53	11/12/24	11:53:27	3
A666	11/13/23 15:22	YorkRiver	MVP-VA-5	VA	5	38	24	5/9/24 9:31	5/9/24	9:31:29	2
A666	11/13/23 15:22	YorkRiver	MVP-VA-5	VA	5	33	22	11/13/23 15:22	11/13/23	15:22:09	1
B076	11/9/23 14:42	Lewisetta	MVP-TX-2	TX	2	43	34	5/1/24 8:08	5/1/24	8:08:03	2
B076	11/9/23 14:42	Lewisetta	MVP-TX-2	TX	2	81	64	5/20/25 14:53	5/20/25	14:53:54	4
B076	11/9/23 14:42	Lewisetta	MVP-TX-2	TX	2	38	28	11/9/23 14:42	11/9/23	14:42:57	1
B076	11/9/23 14:42	Lewisetta	MVP-TX-2	TX	2	69	46	11/7/24 13:22	11/7/24	13:22:05	3
C278	11/14/23 16:05	YorkRiver	MVP-TX-4	TX	4	0	0	11/12/24 9:37	11/12/24	9:37:34	3
C278	11/14/23 16:05	YorkRiver	MVP-TX-4	TX	4	39	25	5/6/24 13:21	5/6/24	13:21:58	2
C278	11/14/23 16:05	YorkRiver	MVP-TX-4	TX	4	34	22	11/14/23 16:05	11/14/23	16:05:54	1
C278	11/14/23 16:05	YorkRiver	MVP-TX-4	TX	4	0	0	11/12/24 9:40	11/12/24	9:40:18	3
A155	11/7/23 15:04	Lewisetta	MVP-DEBY-1	DEBY	1	44	37	11/7/23 15:04	11/7/23	15:04:18	1
A155	11/7/23 15:04	Lewisetta	MVP-DEBY-1	DEBY	1	53	44	5/3/24 9:15	5/3/24	9:15:58	2
A155	11/7/23 15:04	Lewisetta	MVP-DEBY-1	DEBY	1	71	48	11/7/24 17:26	11/7/24	17:26:40	3
A155	11/7/23 15:04	Lewisetta	MVP-DEBY-1	DEBY	1	88	67	5/21/25 15:38	5/21/25	15:38:38	4
D784	11/7/23 15:55	Lewisetta	MVP-ME-2	ME	2	57	39	11/7/24 14:26	11/7/24	14:26:44	3
D784	11/7/23 15:55	Lewisetta	MVP-ME-2	ME	2	37	24	11/7/23 15:55	11/7/23	15:55:09	1
D784	11/7/23 15:55	Lewisetta	MVP-ME-2	ME	2	44	35	5/3/24 8:59	5/3/24	8:59:32	2
B040	11/9/23 14:12	Lewisetta	MVP-NH-3	NH	3	0	0	11/7/24 18:05	11/7/24	18:05:15	3
B040	11/9/23 14:12	Lewisetta	MVP-NH-3	NH	3	28	18	11/9/23 14:12	11/9/23	14:12:57	1
B040	11/9/23 14:12	Lewisetta	MVP-NH-3	NH	3	29	19	4/30/24 13:25	4/30/24	13:25:20	2
A457	11/10/23 14:54	YorkRiver	MVP-NH-4	NH	4	27	21	5/8/24 13:24	5/8/24	13:24:03	2
A457	11/10/23 14:54	YorkRiver	MVP-NH-4	NH	4	24	18	11/10/23 14:54	11/10/23	14:54:05	1
A868	11/15/23 15:24	YorkRiver	MVP-LA-6	LA	6	27	19	11/15/23 15:24	11/15/23	15:24:27	1
A868	11/15/23 15:24	YorkRiver	MVP-LA-6	LA	6	28	19	5/6/24 14:11	5/6/24	14:11:43	2
E049	11/7/23 14:24	Lewisetta	MVP-FL-2	FL	2	30	17	11/7/23 14:24	11/7/23	14:24:34	1
A125	11/7/23 15:11	Lewisetta	MVP-DEBY-1	DEBY	1	78	56	11/7/24 17:11	11/7/24	17:11:59	3
A125	11/7/23 15:11	Lewisetta	MVP-DEBY-1	DEBY	1	53	33	11/7/23 15:11	11/7/23	15:11:03	1
A125	11/7/23 15:11	Lewisetta	MVP-DEBY-1	DEBY	1	95	68	5/21/25 15:38	5/21/25	15:38:54	4
A125	11/7/23 15:11	Lewisetta	MVP-DEBY-1	DEBY	1	53	35	5/3/24 9:15	5/3/24	9:15:15	2
E549	11/15/23 15:22	YorkRiver	MVP-FL-6	FL	6	59	36	5/25/25 11:17	5/25/25	11:17:46	4
E549	11/15/23 15:22	YorkRiver	MVP-FL-6	FL	6	42	23	5/6/24 11:34	5/6/24	11:34:57	2
E549	11/15/23 15:22	YorkRiver	MVP-FL-6	FL	6	56	32	11/8/24 11:14	11/8/24	11:14:57	3
E549	11/15/23 15:22	YorkRiver	MVP-FL-6	FL	6	40	22	11/15/23 15:22	11/15/23	15:22:14	1
A908	11/15/23 15:41	YorkRiver	MVP-LOLA-4	LOLA	4	30	17	5/6/24 13:18	5/6/24	13:18:41	2
A908	11/15/23 15:41	YorkRiver	MVP-LOLA-4	LOLA	4	31	18	11/15/23 15:41	11/15/23	15:41:40	1
E082	11/7/23 14:30	Lewisetta	MVP-FL-2	FL	2	46	32	11/7/24 12:39	11/7/24	12:39:49	3
E082	11/7/23 14:30	Lewisetta	MVP-FL-2	FL	2	35	25	11/7/23 14:30	11/7/23	14:30:34	1
E082	11/7/23 14:30	Lewisetta	MVP-FL-2	FL	2	39	25	5/2/24 13:55	5/2/24	13:55:51	2
E203	11/7/23 16:02	Lewisetta	MVP-TX-1	TX	1	0	0	11/7/24 17:00	11/7/24	17:00:12	3
E203	11/7/23 16:02	Lewisetta	MVP-TX-1	TX	1	36	24	5/2/24 13:44	5/2/24	13:44:00	2
E203	11/7/23 16:02	Lewisetta	MVP-TX-1	TX	1	33	20	11/7/23 16:02	11/7/23	16:02:01	1
2115	11/7/23 15:54	Lewisetta	MVP-ME-2	ME	2	30	19	11/7/23 15:54	11/7/23	15:54:19	1
2115	11/7/23 15:54	Lewisetta	MVP-ME-2	ME	2	0	0	5/2/24 15:10	5/2/24	15:10:08	2
B032	11/9/23 14:09	Lewisetta	MVP-NH-3	NH	3	0	0	11/7/24 18:07	11/7/24	18:07:14	3
B032	11/9/23 14:09	Lewisetta	MVP-NH-3	NH	3	21	16	4/30/24 13:31	4/30/24	13:31:09	2
B032	11/9/23 14:09	Lewisetta	MVP-NH-3	NH	3	21	15	11/9/23 14:09	11/9/23	14:09:10	1
E174-B298	11/7/23 16:06	Lewisetta	MVP-DEBY-2	DEBY	2	107	78	5/20/25 16:05	5/20/25	16:05:59	4
E174-B298	11/7/23 16:06	Lewisetta	MVP-DEBY-2	DEBY	2	82	58	11/7/24 13:38	11/7/24	13:38:33	3
E174-B298	11/7/23 16:06	Lewisetta	MVP-DEBY-2	DEBY	2	26	22	11/7/23 16:06	11/7/23	16:06:48	1
E174-B298	11/7/23 16:06	Lewisetta	MVP-DEBY-2	DEBY	2	37	26	5/2/24 13:49	5/2/24	13:49:19	2
E493	11/13/23 15:04	YorkRiver	MVP-FL-5	FL	5	63	37	11/12/24 10:20	11/12/24	10:20:13	3
E493	11/13/23 15:04	YorkRiver	MVP-FL-5	FL	5	36	20	5/8/24 13:36	5/8/24	13:36:33	2
E493	11/13/23 15:04	YorkRiver	MVP-FL-5	FL	5	30	16	11/13/23 15:04	11/13/23	15:04:32	1
E493	11/13/23 15:04	YorkRiver	MVP-FL-5	FL	5	54	42	5/25/25 10:36	5/25/25	10:36:56	4
A463	11/10/23 14:56	YorkRiver	MVP-NH-4	NH	4	27	22	11/10/23 14:56	11/10/23	14:56:16	1
A463	11/10/23 14:56	YorkRiver	MVP-NH-4	NH	4	27	23	5/8/24 13:24	5/8/24	13:24:49	2
A500	11/10/23 14:19	YorkRiver	MVP-LA-4	LA	4	28	20	11/12/24 10:24	11/12/24	10:24:48	3
A500	11/10/23 14:19	YorkRiver	MVP-LA-4	LA	4	31	22	5/8/24 13:20	5/8/24	13:20:37	2
A500	11/10/23 14:19	YorkRiver	MVP-LA-4	LA	4	29	21	11/10/23 14:19	11/10/23	14:19:34	1
B278	11/9/23 15:47	Lewisetta	MVP-NH-2	NH	2	35	28	5/1/24 8:12	5/1/24	8:12:14	2
B278	11/9/23 15:47	Lewisetta	MVP-NH-2	NH	2	29	23	11/9/23 15:47	11/9/23	15:47:14	1
B278	11/9/23 15:47	Lewisetta	MVP-NH-2	NH	2	53	33	11/7/24 14:14	11/7/24	14:14:14	3
E279	11/9/23 15:37	Lewisetta	MVP-LA-2	LA	2	87	59	11/7/24 17:39	11/7/24	17:39:40	3
E279	11/9/23 15:37	Lewisetta	MVP-LA-2	LA	2	49	32	11/9/23 15:37	11/9/23	15:37:27	1
E279	11/9/23 15:37	Lewisetta	MVP-LA-2	LA	2	105	76	5/20/25 14:23	5/20/25	14:23:14	4
E279	11/9/23 15:37	Lewisetta	MVP-LA-2	LA	2	54	35	5/1/24 8:46	5/1/24	8:46:48	2
B285	11/9/23 15:50	Lewisetta	MVP-NH-2	NH	2	29	20	4/30/24 12:42	4/30/24	12:42:56	2
B285	11/9/23 15:50	Lewisetta	MVP-NH-2	NH	2	57	34	11/7/24 14:15	11/7/24	14:15:15	3
B285	11/9/23 15:50	Lewisetta	MVP-NH-2	NH	2	25	18	11/9/23 15:50	11/9/23	15:50:05	1
E056	11/7/23 14:24	Lewisetta	MVP-FL-2	FL	2	41	22	11/7/23 14:24	11/7/23	14:24:01	1
E056	11/7/23 14:24	Lewisetta	MVP-FL-2	FL	2	68	42	11/7/24 12:34	11/7/24	12:34:51	3
E056	11/7/23 14:24	Lewisetta	MVP-FL-2	FL	2	82	52	5/20/25 14:15	5/20/25	14:15:52	4
E056	11/7/23 14:24	Lewisetta	MVP-FL-2	FL	2	42	28	5/2/24 13:55	5/2/24	13:55:50	2
E067	11/7/23 14:22	Lewisetta	MVP-FL-2	FL	2	42	28	5/3/24 9:07	5/3/24	9:07:54	2
E067	11/7/23 14:22	Lewisetta	MVP-FL-2	FL	2	36	29	11/7/23 14:22	11/7/23	14:22:17	1
E067	11/7/23 14:22	Lewisetta	MVP-FL-2	FL	2	39	25	11/7/24 12:59	11/7/24	12:59:31	3
E438	11/13/23 14:55	YorkRiver	MVP-LOLA-6	LOLA	6	29	18	5/8/24 13:46	5/8/24	13:46:12	2
E438	11/13/23 14:55	YorkRiver	MVP-LOLA-6	LOLA	6	29	20	11/13/23 14:55	11/13/23	14:55:06	1
E438	11/13/23 14:55	YorkRiver	MVP-LOLA-6	LOLA	6	54	39	5/25/25 10:03	5/25/25	10:03:35	4
E438	11/13/23 14:55	YorkRiver	MVP-LOLA-6	LOLA	6	54	40	11/12/24 11:11	11/12/24	11:11:02	3
A926	11/15/23 15:47	YorkRiver	MVP-LOLA-4	LOLA	4	47	28	11/15/23 15:47	11/15/23	15:47:58	1
A926	11/15/23 15:47	YorkRiver	MVP-LOLA-4	LOLA	4	67	42	11/12/24 10:03	11/12/24	10:03:02	3
A926	11/15/23 15:47	YorkRiver	MVP-LOLA-4	LOLA	4	65	31	5/25/25 9:58	5/25/25	9:58:00	4
A926	11/15/23 15:47	YorkRiver	MVP-LOLA-4	LOLA	4	50	29	5/7/24 10:07	5/7/24	10:07:20	2
B391	11/7/23 14:59	Lewisetta	MVP-VA-1	VA	1	64	53	11/7/24 16:04	11/7/24	16:04:38	3
B391	11/7/23 14:59	Lewisetta	MVP-VA-1	VA	1	41	36	5/3/24 8:36	5/3/24	8:36:39	2
B391	11/7/23 14:59	Lewisetta	MVP-VA-1	VA	1	34	29	11/7/23 14:59	11/7/23	14:59:36	1
B391	11/7/23 14:59	Lewisetta	MVP-VA-1	VA	1	69	67	5/20/25 15:08	5/20/25	15:08:50	4
A431	11/9/23 15:48	Lewisetta	MVP-LOLA-2	LOLA	2	42	29	11/9/23 15:48	11/9/23	15:48:38	1
A431	11/9/23 15:48	Lewisetta	MVP-LOLA-2	LOLA	2	95	77	5/20/25 16:55	5/20/25	16:55:52	4
A431	11/9/23 15:48	Lewisetta	MVP-LOLA-2	LOLA	2	83	59	11/7/24 15:24	11/7/24	15:24:30	3
A431	11/9/23 15:48	Lewisetta	MVP-LOLA-2	LOLA	2	44	28	4/30/24 12:54	4/30/24	12:54:27	2
C135	11/14/23 14:42	YorkRiver	MVP-VA-4	VA	4	40	25	5/9/24 9:35	5/9/24	9:35:29	2
C135	11/14/23 14:42	YorkRiver	MVP-VA-4	VA	4	39	25	11/14/23 14:42	11/14/23	14:42:56	1
C135	11/14/23 14:42	YorkRiver	MVP-VA-4	VA	4	70	56	11/11/24 15:35	11/11/24	15:35:37	3
A846	11/14/23 15:57	YorkRiver	MVP-ME-5	ME	5	29	19	5/6/24 14:05	5/6/24	14:05:32	2
A846	11/14/23 15:57	YorkRiver	MVP-ME-5	ME	5	28	18	11/14/23 15:57	11/14/23	15:57:38	1
A602	11/13/23 14:44	YorkRiver	MVP-DEBY-5	DEBY	5	40	28	5/7/24 10:45	5/7/24	10:45:56	2
A602	11/13/23 14:44	YorkRiver	MVP-DEBY-5	DEBY	5	40	28	11/13/23 14:44	11/13/23	14:44:09	1
C006	11/13/23 14:34	YorkRiver	MVP-TX-5	TX	5	58	50	5/25/25 10:28	5/25/25	10:28:52	4
C006	11/13/23 14:34	YorkRiver	MVP-TX-5	TX	5	37	26	11/13/23 14:34	11/13/23	14:34:24	1
C006	11/13/23 14:34	YorkRiver	MVP-TX-5	TX	5	60	48	11/12/24 9:26	11/12/24	9:26:02	3
C006	11/13/23 14:34	YorkRiver	MVP-TX-5	TX	5	41	28	5/9/24 9:56	5/9/24	9:56:40	2
C221	11/14/23 15:49	YorkRiver	MVP-LA-5	LA	5	38	31	5/7/24 9:46	5/7/24	9:46:55	2
C221	11/14/23 15:49	YorkRiver	MVP-LA-5	LA	5	33	22	11/14/23 15:49	11/14/23	15:49:02	1
E486	11/13/23 15:02	YorkRiver	MVP-FL-5	FL	5	37	21	11/13/23 15:02	11/13/23	15:02:17	1
E486	11/13/23 15:02	YorkRiver	MVP-FL-5	FL	5	0	0	11/12/24 10:16	11/12/24	10:16:38	3
E486	11/13/23 15:02	YorkRiver	MVP-FL-5	FL	5	39	23	5/8/24 13:34	5/8/24	13:34:11	2
C064	11/13/23 14:37	YorkRiver	MVP-NH-5	NH	5	27	21	11/13/23 14:37	11/13/23	14:37:01	1
C064	11/13/23 14:37	YorkRiver	MVP-NH-5	NH	5	29	20	5/6/24 13:11	5/6/24	13:11:34	2
C007	11/13/23 14:34	YorkRiver	MVP-TX-5	TX	5	42	28	5/9/24 9:57	5/9/24	9:57:42	2
C007	11/13/23 14:34	YorkRiver	MVP-TX-5	TX	5	37	24	11/13/23 14:34	11/13/23	14:34:54	1
B194	11/9/23 14:58	Lewisetta	MVP-LOLA-1	LOLA	1	42	22	4/30/24 13:07	4/30/24	13:07:45	2
B194	11/9/23 14:58	Lewisetta	MVP-LOLA-1	LOLA	1	90	57	11/7/24 16:55	11/7/24	16:55:03	3
B194	11/9/23 14:58	Lewisetta	MVP-LOLA-1	LOLA	1	45	21	11/9/23 14:58	11/9/23	14:58:55	1
B194	11/9/23 14:58	Lewisetta	MVP-LOLA-1	LOLA	1	95	61	5/21/25 15:45	5/21/25	15:45:18	4
C062	11/13/23 14:36	YorkRiver	MVP-NH-5	NH	5	29	21	11/13/23 14:36	11/13/23	14:36:17	1
C062	11/13/23 14:36	YorkRiver	MVP-NH-5	NH	5	33	21	5/7/24 10:38	5/7/24	10:38:19	2
E021	11/7/23 12:15	Lewisetta	MVP-TX-3	TX	3	34	20	11/7/23 12:15	11/7/23	12:15:43	1
E021	11/7/23 12:15	Lewisetta	MVP-TX-3	TX	3	46	31	5/3/24 7:59	5/3/24	7:59:19	2
E021	11/7/23 12:15	Lewisetta	MVP-TX-3	TX	3	78	45	11/7/24 14:16	11/7/24	14:16:22	3
E122	11/7/23 15:12	Lewisetta	MVP-FL-3	FL	3	33	25	11/7/23 15:12	11/7/23	15:12:48	1
E122	11/7/23 15:12	Lewisetta	MVP-FL-3	FL	3	78	54	5/20/25 15:47	5/20/25	15:47:32	4
E122	11/7/23 15:12	Lewisetta	MVP-FL-3	FL	3	64	43	11/7/24 13:38	11/7/24	13:38:21	3
E122	11/7/23 15:12	Lewisetta	MVP-FL-3	FL	3	33	27	5/2/24 14:49	5/2/24	14:49:24	2
E598	11/15/23 15:41	YorkRiver	MVP-DEBY-4	DEBY	4	36	23	5/6/24 13:32	5/6/24	13:32:20	2
E598	11/15/23 15:41	YorkRiver	MVP-DEBY-4	DEBY	4	33	19	11/15/23 15:41	11/15/23	15:41:36	1
E598	11/15/23 15:41	YorkRiver	MVP-DEBY-4	DEBY	4	64	46	11/12/24 9:03	11/12/24	9:03:04	3
E598	11/15/23 15:41	YorkRiver	MVP-DEBY-4	DEBY	4	67	45	5/25/25 11:00	5/25/25	11:00:50	4
E197	11/7/23 16:13	Lewisetta	MVP-DEBY-2	DEBY	2	30	20	5/2/24 13:49	5/2/24	13:49:39	2
E197	11/7/23 16:13	Lewisetta	MVP-DEBY-2	DEBY	2	69	49	11/7/24 13:39	11/7/24	13:39:24	3
E197	11/7/23 16:13	Lewisetta	MVP-DEBY-2	DEBY	2	23	12	11/7/23 16:13	11/7/23	16:13:32	1
E197	11/7/23 16:13	Lewisetta	MVP-DEBY-2	DEBY	2	73	59	5/20/25 15:56	5/20/25	15:56:57	4
E384	11/10/23 14:02	YorkRiver	MVP-FL-4	FL	4	45	25	11/12/24 11:32	11/12/24	11:32:58	3
E384	11/10/23 14:02	YorkRiver	MVP-FL-4	FL	4	44	25	5/9/24 9:07	5/9/24	9:07:42	2
E384	11/10/23 14:02	YorkRiver	MVP-FL-4	FL	4	40	24	11/10/23 14:02	11/10/23	14:02:02	1
E384	11/10/23 14:02	YorkRiver	MVP-FL-4	FL	4	43	27	5/25/25 11:17	5/25/25	11:17:03	4
E535	11/14/23 15:18	YorkRiver	MVP-DEBY-6	DEBY	6	35	25	5/6/24 12:57	5/6/24	12:57:38	2
E535	11/14/23 15:18	YorkRiver	MVP-DEBY-6	DEBY	6	30	22	11/14/23 15:18	11/14/23	15:18:35	1
E535	11/14/23 15:18	YorkRiver	MVP-DEBY-6	DEBY	6	62	44	11/12/24 11:48	11/12/24	11:48:08	3
E535	11/14/23 15:18	YorkRiver	MVP-DEBY-6	DEBY	6	68	58	5/25/25 11:01	5/25/25	11:01:57	4
C306	11/14/23 15:12	YorkRiver	MVP-ME-4	ME	4	34	21	5/9/24 10:11	5/9/24	10:11:34	2
C306	11/14/23 15:12	YorkRiver	MVP-ME-4	ME	4	34	22	11/14/23 15:12	11/14/23	15:12:04	1
E144	11/7/23 16:00	Lewisetta	MVP-TX-1	TX	1	75	65	5/20/25 15:46	5/20/25	15:46:30	4
E144	11/7/23 16:00	Lewisetta	MVP-TX-1	TX	1	36	28	11/7/23 16:00	11/7/23	16:00:29	1
E144	11/7/23 16:00	Lewisetta	MVP-TX-1	TX	1	43	21	5/2/24 13:39	5/2/24	13:39:21	2
E144	11/7/23 16:00	Lewisetta	MVP-TX-1	TX	1	68	46	11/7/24 17:25	11/7/24	17:25:47	3
C153	11/14/23 14:49	YorkRiver	MVP-VA-4	VA	4	55	45	11/11/24 15:31	11/11/24	15:31:41	3
C153	11/14/23 14:49	YorkRiver	MVP-VA-4	VA	4	30	23	11/14/23 14:49	11/14/23	14:49:47	1
C153	11/14/23 14:49	YorkRiver	MVP-VA-4	VA	4	53	44	5/25/25 10:44	5/25/25	10:44:49	4
C153	11/14/23 14:49	YorkRiver	MVP-VA-4	VA	4	35	26	5/8/24 14:15	5/8/24	14:15:53	2
C316	11/14/23 15:16	YorkRiver	MVP-ME-4	ME	4	37	22	11/14/23 15:16	11/14/23	15:16:44	1
C316	11/14/23 15:16	YorkRiver	MVP-ME-4	ME	4	40	24	5/9/24 10:11	5/9/24	10:11:36	2
B254	11/9/23 16:03	Lewisetta	MVP-NH-2	NH	2	31	21	11/9/23 16:03	11/9/23	16:03:15	1
B254	11/9/23 16:03	Lewisetta	MVP-NH-2	NH	2	38	31	5/1/24 8:10	5/1/24	8:10:52	2
E264	11/9/23 15:32	Lewisetta	MVP-LA-2	LA	2	35	25	4/30/24 12:44	4/30/24	12:44:45	2
E264	11/9/23 15:32	Lewisetta	MVP-LA-2	LA	2	68	63	5/20/25 14:18	5/20/25	14:18:39	4
E264	11/9/23 15:32	Lewisetta	MVP-LA-2	LA	2	52	43	11/7/24 17:35	11/7/24	17:35:37	3
E264	11/9/23 15:32	Lewisetta	MVP-LA-2	LA	2	30	22	11/9/23 15:32	11/9/23	15:32:18	1
D762	11/7/23 15:49	Lewisetta	MVP-ME-2	ME	2	31	19	5/2/24 15:09	5/2/24	15:09:04	2
D762	11/7/23 15:49	Lewisetta	MVP-ME-2	ME	2	25	16	11/7/23 15:49	11/7/23	15:49:21	1
A058	11/7/23 14:49	Lewisetta	MVP-LA-1	LA	1	34	24	5/2/24 13:30	5/2/24	13:30:03	2
A058	11/7/23 14:49	Lewisetta	MVP-LA-1	LA	1	97	52	5/20/25 16:20	5/20/25	16:20:42	4
A058	11/7/23 14:49	Lewisetta	MVP-LA-1	LA	1	98	49	11/7/24 17:36	11/7/24	17:36:53	3
A058	11/7/23 14:49	Lewisetta	MVP-LA-1	LA	1	34	23	11/7/23 14:49	11/7/23	14:49:27	1
A147	11/7/23 15:06	Lewisetta	MVP-DEBY-1	DEBY	1	44	44	5/3/24 9:16	5/3/24	9:16:32	2
A147	11/7/23 15:06	Lewisetta	MVP-DEBY-1	DEBY	1	38	32	11/7/23 15:06	11/7/23	15:06:45	1
A147	11/7/23 15:06	Lewisetta	MVP-DEBY-1	DEBY	1	88	71	5/21/25 15:42	5/21/25	15:42:00	4
A147	11/7/23 15:06	Lewisetta	MVP-DEBY-1	DEBY	1	68	53	11/7/24 17:09	11/7/24	17:09:58	3
A892	11/15/23 15:33	YorkRiver	MVP-LA-6	LA	6	28	21	11/15/23 15:33	11/15/23	15:33:01	1
A892	11/15/23 15:33	YorkRiver	MVP-LA-6	LA	6	51	45	11/8/24 10:52	11/8/24	10:52:12	3
A892	11/15/23 15:33	YorkRiver	MVP-LA-6	LA	6	30	23	5/6/24 14:09	5/6/24	14:09:36	2
A892	11/15/23 15:33	YorkRiver	MVP-LA-6	LA	6	62	50	5/25/25 10:19	5/25/25	10:19:38	4
A166	11/7/23 15:44	Lewisetta	MVP-LA-3	LA	3	43	32	5/3/24 8:22	5/3/24	8:22:22	2
A166	11/7/23 15:44	Lewisetta	MVP-LA-3	LA	3	71	53	11/7/24 16:04	11/7/24	16:04:48	3
A166	11/7/23 15:44	Lewisetta	MVP-LA-3	LA	3	36	32	11/7/23 15:44	11/7/23	15:44:11	1
A166	11/7/23 15:44	Lewisetta	MVP-LA-3	LA	3	83	59	5/20/25 16:20	5/20/25	16:20:09	4
A166	11/7/23 15:44	Lewisetta	MVP-LA-3	LA	3	83	82	5/20/25 16:24	5/20/25	16:24:56	4
A454	11/10/23 14:52	YorkRiver	MVP-NH-4	NH	4	31	22	11/10/23 14:52	11/10/23	14:52:19	1
A454	11/10/23 14:52	YorkRiver	MVP-NH-4	NH	4	38	29	5/9/24 10:07	5/9/24	10:07:12	2
B206	11/9/23 15:46	Lewisetta	MVP-NH-1	NH	1	32	21	11/9/23 15:46	11/9/23	15:46:04	1
B206	11/9/23 15:46	Lewisetta	MVP-NH-1	NH	1	33	21	11/7/24 13:59	11/7/24	13:59:09	3
B206	11/9/23 15:46	Lewisetta	MVP-NH-1	NH	1	35	26	5/1/24 8:42	5/1/24	8:42:46	2
C229	11/14/23 15:51	YorkRiver	MVP-LA-5	LA	5	28	22	11/14/23 15:51	11/14/23	15:51:53	1
C229	11/14/23 15:51	YorkRiver	MVP-LA-5	LA	5	32	25	5/6/24 13:54	5/6/24	13:54:43	2
C229	11/14/23 15:51	YorkRiver	MVP-LA-5	LA	5	25	20	11/12/24 11:23	11/12/24	11:23:30	3
C081	11/13/23 15:08	YorkRiver	MVP-NH-6	NH	6	43	34	11/13/23 15:08	11/13/23	15:08:35	1
C081	11/13/23 15:08	YorkRiver	MVP-NH-6	NH	6	0	0	5/8/24 14:03	5/8/24	14:03:26	2
B024	11/9/23 14:05	Lewisetta	MVP-NH-3	NH	3	30	24	5/1/24 8:25	5/1/24	8:25:04	2
B024	11/9/23 14:05	Lewisetta	MVP-NH-3	NH	3	41	33	11/7/24 17:56	11/7/24	17:56:59	3
B024	11/9/23 14:05	Lewisetta	MVP-NH-3	NH	3	28	21	11/9/23 14:05	11/9/23	14:05:52	1
A913	11/15/23 15:43	YorkRiver	MVP-LOLA-4	LOLA	4	54	44	5/25/25 10:00	5/25/25	10:00:51	4
A913	11/15/23 15:43	YorkRiver	MVP-LOLA-4	LOLA	4	32	20	5/6/24 13:18	5/6/24	13:18:41	2
A913	11/15/23 15:43	YorkRiver	MVP-LOLA-4	LOLA	4	55	38	11/12/24 9:50	11/12/24	9:50:42	3
A913	11/15/23 15:43	YorkRiver	MVP-LOLA-4	LOLA	4	30	20	11/15/23 15:43	11/15/23	15:43:12	1
A009	11/7/23 14:13	Lewisetta	MVP-DEBY-3	DEBY	3	39	32	11/7/23 14:13	11/7/23	14:13:05	1
A009	11/7/23 14:13	Lewisetta	MVP-DEBY-3	DEBY	3	94	59	5/20/25 16:51	5/20/25	16:51:44	4
A009	11/7/23 14:13	Lewisetta	MVP-DEBY-3	DEBY	3	45	33	5/3/24 8:08	5/3/24	8:08:43	2
A009	11/7/23 14:13	Lewisetta	MVP-DEBY-3	DEBY	3	81	55	11/7/24 12:35	11/7/24	12:35:09	3
A280	11/9/23 14:34	Lewisetta	MVP-LOLA-3	LOLA	3	27	19	11/9/23 14:34	11/9/23	14:34:42	1
A280	11/9/23 14:34	Lewisetta	MVP-LOLA-3	LOLA	3	71	47	11/7/24 13:55	11/7/24	13:55:46	3
A280	11/9/23 14:34	Lewisetta	MVP-LOLA-3	LOLA	3	85	58	5/20/25 15:54	5/20/25	15:54:05	4
A280	11/9/23 14:34	Lewisetta	MVP-LOLA-3	LOLA	3	31	20	4/30/24 13:22	4/30/24	13:22:26	2
E397	11/10/23 14:08	YorkRiver	MVP-FL-4	FL	4	78	47	5/25/25 11:16	5/25/25	11:16:47	4
E397	11/10/23 14:08	YorkRiver	MVP-FL-4	FL	4	47	26	11/10/23 14:08	11/10/23	14:08:05	1
E397	11/10/23 14:08	YorkRiver	MVP-FL-4	FL	4	46	26	5/9/24 9:18	5/9/24	9:18:28	2
E397	11/10/23 14:08	YorkRiver	MVP-FL-4	FL	4	74	44	11/12/24 11:59	11/12/24	11:59:28	3
B351	11/7/23 15:31	Lewisetta	MVP-LA-3	LA	3	38	24	11/7/23 15:31	11/7/23	15:31:01	1
B351	11/7/23 15:31	Lewisetta	MVP-LA-3	LA	3	45	26	5/2/24 14:28	5/2/24	14:28:54	2
B351	11/7/23 15:31	Lewisetta	MVP-LA-3	LA	3	99	61	5/20/25 16:23	5/20/25	16:23:21	4
B351	11/7/23 15:31	Lewisetta	MVP-LA-3	LA	3	87	54	11/7/24 16:10	11/7/24	16:10:39	3
A648	11/13/23 15:07	YorkRiver	MVP-ME-6	ME	6	42	25	5/6/24 11:40	5/6/24	11:40:33	2
A648	11/13/23 15:07	YorkRiver	MVP-ME-6	ME	6	35	19	11/13/23 15:07	11/13/23	15:07:15	1
E214	11/7/23 15:51	Lewisetta	MVP-ME-2	ME	2	85	64	5/20/25 15:00	5/20/25	15:00:53	4
E214	11/7/23 15:51	Lewisetta	MVP-ME-2	ME	2	35	26	11/7/23 15:51	11/7/23	15:51:21	1
E214	11/7/23 15:51	Lewisetta	MVP-ME-2	ME	2	65	44	11/7/24 14:46	11/7/24	14:46:25	3
E214	11/7/23 15:51	Lewisetta	MVP-ME-2	ME	2	40	30	5/3/24 8:59	5/3/24	8:59:42	2
C015	11/13/23 14:38	YorkRiver	MVP-TX-5	TX	5	29	18	11/13/23 14:38	11/13/23	14:38:03	1
C015	11/13/23 14:38	YorkRiver	MVP-TX-5	TX	5	42	35	11/12/24 9:06	11/12/24	9:06:43	3
C015	11/13/23 14:38	YorkRiver	MVP-TX-5	TX	5	35	24	5/8/24 13:08	5/8/24	13:08:24	2
A833	11/14/23 15:52	YorkRiver	MVP-ME-5	ME	5	35	21	11/14/23 15:52	11/14/23	15:52:07	1
A833	11/14/23 15:52	YorkRiver	MVP-ME-5	ME	5	35	22	5/6/24 14:05	5/6/24	14:05:36	2
A131	11/7/23 15:36	Lewisetta	MVP-DEBY-1	DEBY	1	52	41	11/7/24 17:29	11/7/24	17:29:02	3
A131	11/7/23 15:36	Lewisetta	MVP-DEBY-1	DEBY	1	29	26	5/2/24 14:12	5/2/24	14:12:23	2
A131	11/7/23 15:36	Lewisetta	MVP-DEBY-1	DEBY	1	28	21	11/7/23 15:36	11/7/23	15:36:16	1
B361	11/7/23 15:53	Lewisetta	MVP-VA-3	VA	3	88	60	5/20/25 16:37	5/20/25	16:37:18	4
B361	11/7/23 15:53	Lewisetta	MVP-VA-3	VA	3	30	22	11/7/23 15:53	11/7/23	15:53:25	1
B361	11/7/23 15:53	Lewisetta	MVP-VA-3	VA	3	74	45	11/7/24 14:36	11/7/24	14:36:05	3
B361	11/7/23 15:53	Lewisetta	MVP-VA-3	VA	3	33	22	5/2/24 14:26	5/2/24	14:26:22	2
C274	11/14/23 16:07	YorkRiver	MVP-TX-4	TX	4	31	19	11/14/23 16:07	11/14/23	16:07:07	1
C274	11/14/23 16:07	YorkRiver	MVP-TX-4	TX	4	34	20	5/6/24 13:22	5/6/24	13:22:01	2
B386	11/7/23 15:05	Lewisetta	MVP-FL-3	FL	3	56	39	11/7/24 13:40	11/7/24	13:40:07	3
B386	11/7/23 15:05	Lewisetta	MVP-FL-3	FL	3	44	25	5/2/24 14:46	5/2/24	14:46:18	2
B386	11/7/23 15:05	Lewisetta	MVP-FL-3	FL	3	56	39	5/20/25 15:39	5/20/25	15:39:04	4
B386	11/7/23 15:05	Lewisetta	MVP-FL-3	FL	3	40	27	11/7/23 15:05	11/7/23	15:05:45	1
C300	11/14/23 15:09	YorkRiver	MVP-ME-4	ME	4	25	16	5/8/24 14:07	5/8/24	14:07:36	2
C300	11/14/23 15:09	YorkRiver	MVP-ME-4	ME	4	24	14	11/14/23 15:09	11/14/23	15:09:40	1
D795	11/15/23 15:37	YorkRiver	MVP-DEBY-4	DEBY	4	33	24	5/6/24 13:33	5/6/24	13:33:37	2
D795	11/15/23 15:37	YorkRiver	MVP-DEBY-4	DEBY	4	25	20	11/15/23 15:37	11/15/23	15:37:11	1
C181	11/14/23 15:38	YorkRiver	MVP-LOLA-5	LOLA	5	44	28	11/14/23 15:38	11/14/23	15:38:07	1
C181	11/14/23 15:38	YorkRiver	MVP-LOLA-5	LOLA	5	49	36	5/9/24 9:52	5/9/24	9:52:34	2
B041	11/9/23 14:13	Lewisetta	MVP-NH-3	NH	3	26	21	4/30/24 13:25	4/30/24	13:25:00	2
B041	11/9/23 14:13	Lewisetta	MVP-NH-3	NH	3	31	29	11/7/24 17:58	11/7/24	17:58:39	3
B041	11/9/23 14:13	Lewisetta	MVP-NH-3	NH	3	24	16	11/9/23 14:13	11/9/23	14:13:20	1
C155	11/14/23 14:50	YorkRiver	MVP-VA-4	VA	4	31	22	11/14/23 14:50	11/14/23	14:50:29	1
C155	11/14/23 14:50	YorkRiver	MVP-VA-4	VA	4	37	23	5/8/24 14:14	5/8/24	14:14:07	2
C155	11/14/23 14:50	YorkRiver	MVP-VA-4	VA	4	0	0	11/11/24 15:32	11/11/24	15:32:32	3
E143	11/7/23 15:57	Lewisetta	MVP-TX-1	TX	1	41	32	5/2/24 13:43	5/2/24	13:43:37	2
E143	11/7/23 15:57	Lewisetta	MVP-TX-1	TX	1	35	29	11/7/23 15:57	11/7/23	15:57:11	1
E143	11/7/23 15:57	Lewisetta	MVP-TX-1	TX	1	54	43	11/7/24 17:17	11/7/24	17:17:28	3
B247	11/9/23 15:59	Lewisetta	MVP-NH-2	NH	2	44	36	11/7/24 14:13	11/7/24	14:13:23	3
B247	11/9/23 15:59	Lewisetta	MVP-NH-2	NH	2	28	18	11/9/23 15:59	11/9/23	15:59:24	1
B247	11/9/23 15:59	Lewisetta	MVP-NH-2	NH	2	41	36	5/20/25 14:31	5/20/25	14:31:20	4
B247	11/9/23 15:59	Lewisetta	MVP-NH-2	NH	2	35	25	4/30/24 12:45	4/30/24	12:45:28	2
B406	11/7/23 16:02	Lewisetta	MVP-VA-3	VA	3	42	32	5/3/24 8:25	5/3/24	8:25:04	2
B406	11/7/23 16:02	Lewisetta	MVP-VA-3	VA	3	36	27	11/7/23 16:02	11/7/23	16:02:18	1
B406	11/7/23 16:02	Lewisetta	MVP-VA-3	VA	3	61	50	11/7/24 14:37	11/7/24	14:37:45	3
B406	11/7/23 16:02	Lewisetta	MVP-VA-3	VA	3	78	68	5/20/25 16:34	5/20/25	16:34:08	4
E043	11/7/23 14:42	Lewisetta	MVP-FL-2	FL	2	89	52	5/20/25 14:15	5/20/25	14:15:23	4
E043	11/7/23 14:42	Lewisetta	MVP-FL-2	FL	2	34	19	11/7/23 14:42	11/7/23	14:42:32	1
E043	11/7/23 14:42	Lewisetta	MVP-FL-2	FL	2	67	41	11/7/24 12:33	11/7/24	12:33:28	3
E043	11/7/23 14:42	Lewisetta	MVP-FL-2	FL	2	41	26	5/2/24 13:51	5/2/24	13:51:31	2
E282	11/9/23 15:38	Lewisetta	MVP-LA-2	LA	2	30	24	11/9/23 15:38	11/9/23	15:38:39	1
E282	11/9/23 15:38	Lewisetta	MVP-LA-2	LA	2	98	77	5/20/25 14:17	5/20/25	14:17:50	4
E282	11/9/23 15:38	Lewisetta	MVP-LA-2	LA	2	34	22	4/30/24 12:48	4/30/24	12:48:57	2
E282	11/9/23 15:38	Lewisetta	MVP-LA-2	LA	2	90	55	11/7/24 17:47	11/7/24	17:47:06	3
A458	11/10/23 14:54	YorkRiver	MVP-NH-4	NH	4	27	20	5/8/24 13:25	5/8/24	13:25:30	2
A458	11/10/23 14:54	YorkRiver	MVP-NH-4	NH	4	25	20	11/10/23 14:54	11/10/23	14:54:30	1
E059	11/7/23 14:41	Lewisetta	MVP-FL-2	FL	2	28	16	11/7/23 14:41	11/7/23	14:41:34	1
E059	11/7/23 14:41	Lewisetta	MVP-FL-2	FL	2	55	40	5/20/25 14:22	5/20/25	14:22:28	4
E059	11/7/23 14:41	Lewisetta	MVP-FL-2	FL	2	27	21	5/2/24 13:54	5/2/24	13:54:54	2
A671	11/13/23 15:24	YorkRiver	MVP-VA-5	VA	5	31	20	11/13/23 15:24	11/13/23	15:24:24	1
A671	11/13/23 15:24	YorkRiver	MVP-VA-5	VA	5	65	47	5/25/25 10:22	5/25/25	10:22:41	4
A671	11/13/23 15:24	YorkRiver	MVP-VA-5	VA	5	39	25	5/9/24 9:31	5/9/24	9:31:33	2
A671	11/13/23 15:24	YorkRiver	MVP-VA-5	VA	5	62	44	11/12/24 11:39	11/12/24	11:39:35	3
A134	11/7/23 15:33	Lewisetta	MVP-DEBY-1	DEBY	1	34	24	11/7/23 15:33	11/7/23	15:33:26	1
A134	11/7/23 15:33	Lewisetta	MVP-DEBY-1	DEBY	1	41	34	5/3/24 9:15	5/3/24	9:15:35	2
E293	11/9/23 15:42	Lewisetta	MVP-LA-2	LA	2	37	25	11/9/23 15:42	11/9/23	15:42:27	1
E293	11/9/23 15:42	Lewisetta	MVP-LA-2	LA	2	86	50	5/21/25 10:20	5/21/25	10:20:49	4
E293	11/9/23 15:42	Lewisetta	MVP-LA-2	LA	2	41	28	4/30/24 12:47	4/30/24	12:47:14	2
E293	11/9/23 15:42	Lewisetta	MVP-LA-2	LA	2	86	45	11/7/24 17:31	11/7/24	17:31:15	3
E060	11/7/23 14:34	Lewisetta	MVP-FL-2	FL	2	83	56	5/20/25 14:14	5/20/25	14:14:27	4
E060	11/7/23 14:34	Lewisetta	MVP-FL-2	FL	2	47	25	11/7/23 14:34	11/7/23	14:34:01	1
E060	11/7/23 14:34	Lewisetta	MVP-FL-2	FL	2	57	25	5/3/24 9:11	5/3/24	9:11:21	2
E060	11/7/23 14:34	Lewisetta	MVP-FL-2	FL	2	72	47	11/7/24 12:33	11/7/24	12:33:59	3
A053	11/7/23 14:48	Lewisetta	MVP-LA-1	LA	1	80	50	11/7/24 17:34	11/7/24	17:34:50	3
A053	11/7/23 14:48	Lewisetta	MVP-LA-1	LA	1	34	24	5/2/24 13:28	5/2/24	13:28:10	2
A053	11/7/23 14:48	Lewisetta	MVP-LA-1	LA	1	27	21	11/7/23 14:48	11/7/23	14:48:21	1
A053	11/7/23 14:48	Lewisetta	MVP-LA-1	LA	1	98	60	5/20/25 16:24	5/20/25	16:24:27	4
A818	11/14/23 15:36	YorkRiver	MVP-ME-5	ME	5	50	29	11/14/23 15:36	11/14/23	15:36:52	1
A818	11/14/23 15:36	YorkRiver	MVP-ME-5	ME	5	50	27	5/7/24 10:11	5/7/24	10:11:54	2
D782	11/7/23 16:00	Lewisetta	MVP-ME-2	ME	2	44	30	5/3/24 8:58	5/3/24	8:58:34	2
D782	11/7/23 16:00	Lewisetta	MVP-ME-2	ME	2	58	39	11/7/24 14:27	11/7/24	14:27:08	3
D782	11/7/23 16:00	Lewisetta	MVP-ME-2	ME	2	34	21	11/7/23 16:00	11/7/23	16:00:11	1
C364	11/15/23 15:20	YorkRiver	MVP-TX-6	TX	6	42	20	11/15/23 15:20	11/15/23	15:20:41	1
C364	11/15/23 15:20	YorkRiver	MVP-TX-6	TX	6	46	23	5/7/24 9:40	5/7/24	9:40:53	2
C054	11/13/23 14:33	YorkRiver	MVP-NH-5	NH	5	48	43	11/12/24 9:07	11/12/24	9:07:02	3
C054	11/13/23 14:33	YorkRiver	MVP-NH-5	NH	5	32	23	11/13/23 14:33	11/13/23	14:33:34	1
C054	11/13/23 14:33	YorkRiver	MVP-NH-5	NH	5	50	49	5/25/25 9:51	5/25/25	9:51:34	4
C054	11/13/23 14:33	YorkRiver	MVP-NH-5	NH	5	34	24	5/6/24 13:13	5/6/24	13:13:03	2
E003-B304	11/7/23 12:17	Lewisetta	MVP-TX-3	TX	3	66	44	11/7/24 14:16	11/7/24	14:16:04	3
E003-B304	11/7/23 12:17	Lewisetta	MVP-TX-3	TX	3	33	23	5/2/24 14:06	5/2/24	14:06:23	2
E003-B304	11/7/23 12:17	Lewisetta	MVP-TX-3	TX	3	79	56	5/20/25 14:57	5/20/25	14:57:04	4
E003-B304	11/7/23 12:17	Lewisetta	MVP-TX-3	TX	3	31	23	11/7/23 12:17	11/7/23	12:17:37	1
E079	11/7/23 14:33	Lewisetta	MVP-FL-2	FL	2	46	27	5/3/24 9:12	5/3/24	9:12:17	2
E079	11/7/23 14:33	Lewisetta	MVP-FL-2	FL	2	38	24	11/7/23 14:33	11/7/23	14:33:05	1
A689	11/13/23 15:33	YorkRiver	MVP-VA-5	VA	5	26	20	11/13/23 15:33	11/13/23	15:33:28	1
A689	11/13/23 15:33	YorkRiver	MVP-VA-5	VA	5	53	44	11/12/24 11:48	11/12/24	11:48:35	3
A689	11/13/23 15:33	YorkRiver	MVP-VA-5	VA	5	34	23	5/8/24 13:28	5/8/24	13:28:50	2
C362	11/15/23 15:20	YorkRiver	MVP-TX-6	TX	6	53	34	5/25/25 11:28	5/25/25	11:28:31	4
C362	11/15/23 15:20	YorkRiver	MVP-TX-6	TX	6	35	22	11/15/23 15:20	11/15/23	15:20:21	1
C362	11/15/23 15:20	YorkRiver	MVP-TX-6	TX	6	43	27	5/7/24 9:36	5/7/24	9:36:01	2
C362	11/15/23 15:20	YorkRiver	MVP-TX-6	TX	6	55	31	11/8/24 10:40	11/8/24	10:40:31	3
E201	11/7/23 16:01	Lewisetta	MVP-TX-1	TX	1	47	32	5/3/24 8:13	5/3/24	8:13:44	2
E201	11/7/23 16:01	Lewisetta	MVP-TX-1	TX	1	38	28	11/7/23 16:01	11/7/23	16:01:08	1
A638	11/13/23 15:02	YorkRiver	MVP-ME-6	ME	6	41	23	5/6/24 11:53	5/6/24	11:53:09	2
A638	11/13/23 15:02	YorkRiver	MVP-ME-6	ME	6	43	24	11/13/23 15:02	11/13/23	15:02:47	1
A473	11/10/23 15:00	YorkRiver	MVP-NH-4	NH	4	44	25	11/10/23 15:00	11/10/23	15:00:47	1
A473	11/10/23 15:00	YorkRiver	MVP-NH-4	NH	4	54	38	11/12/24 12:14	11/12/24	12:14:05	3
A473	11/10/23 15:00	YorkRiver	MVP-NH-4	NH	4	43	29	5/9/24 10:08	5/9/24	10:08:34	2
E546	11/15/23 15:20	YorkRiver	MVP-FL-6	FL	6	43	23	11/15/23 15:20	11/15/23	15:20:43	1
E546	11/15/23 15:20	YorkRiver	MVP-FL-6	FL	6	43	23	5/6/24 11:33	5/6/24	11:33:39	2
E546	11/15/23 15:20	YorkRiver	MVP-FL-6	FL	6	34	18	11/8/24 10:45	11/8/24	10:45:45	3
E570	11/15/23 15:32	YorkRiver	MVP-FL-6	FL	6	29	17	5/6/24 11:34	5/6/24	11:34:21	2
E570	11/15/23 15:32	YorkRiver	MVP-FL-6	FL	6	27	16	11/15/23 15:32	11/15/23	15:32:10	1
E570	11/15/23 15:32	YorkRiver	MVP-FL-6	FL	6	29	21	11/8/24 10:45	11/8/24	10:45:08	3
B387	11/7/23 15:03	Lewisetta	MVP-FL-3	FL	3	94	54	5/20/25 16:04	5/20/25	16:04:17	4
B387	11/7/23 15:03	Lewisetta	MVP-FL-3	FL	3	49	22	5/2/24 14:46	5/2/24	14:46:51	2
B387	11/7/23 15:03	Lewisetta	MVP-FL-3	FL	3	80	42	11/7/24 13:36	11/7/24	13:36:24	3
B387	11/7/23 15:03	Lewisetta	MVP-FL-3	FL	3	44	20	11/7/23 15:03	11/7/23	15:03:07	1
A630	11/13/23 15:00	YorkRiver	MVP-ME-6	ME	6	43	26	11/13/23 15:00	11/13/23	15:00:07	1
A630	11/13/23 15:00	YorkRiver	MVP-ME-6	ME	6	44	26	5/7/24 9:53	5/7/24	9:53:51	2
C182	11/14/23 15:38	YorkRiver	MVP-LOLA-5	LOLA	5	45	27	11/14/23 15:38	11/14/23	15:38:31	1
C182	11/14/23 15:38	YorkRiver	MVP-LOLA-5	LOLA	5	0	0	5/8/24 13:56	5/8/24	13:56:45	2
D743	11/7/23 15:19	Lewisetta	MVP-VA-2	VA	2	26	15	11/7/23 15:19	11/7/23	15:19:56	1
D743	11/7/23 15:19	Lewisetta	MVP-VA-2	VA	2	52	40	11/7/24 16:41	11/7/24	16:41:20	3
D743	11/7/23 15:19	Lewisetta	MVP-VA-2	VA	2	70	58	5/20/25 15:43	5/20/25	15:43:37	4
D743	11/7/23 15:19	Lewisetta	MVP-VA-2	VA	2	31	19	5/2/24 14:21	5/2/24	14:21:47	2
A412	11/9/23 15:39	Lewisetta	MVP-LOLA-2	LOLA	2	34	21	11/9/23 15:39	11/9/23	15:39:18	1
A412	11/9/23 15:39	Lewisetta	MVP-LOLA-2	LOLA	2	34	21	4/30/24 12:52	4/30/24	12:52:32	2
A412	11/9/23 15:39	Lewisetta	MVP-LOLA-2	LOLA	2	0	0	11/7/24 15:15	11/7/24	15:15:44	3
A845	11/14/23 15:56	YorkRiver	MVP-ME-5	ME	5	28	18	11/14/23 15:56	11/14/23	15:56:56	1
A845	11/14/23 15:56	YorkRiver	MVP-ME-5	ME	5	50	30	11/8/24 10:52	11/8/24	10:52:41	3
A845	11/14/23 15:56	YorkRiver	MVP-ME-5	ME	5	30	19	5/6/24 14:04	5/6/24	14:04:00	2
C117	11/13/23 15:23	YorkRiver	MVP-NH-6	NH	6	26	18	5/8/24 14:01	5/8/24	14:01:44	2
C117	11/13/23 15:23	YorkRiver	MVP-NH-6	NH	6	38	28	11/8/24 10:42	11/8/24	10:42:18	3
C117	11/13/23 15:23	YorkRiver	MVP-NH-6	NH	6	23	16	11/13/23 15:23	11/13/23	15:23:54	1
A037	11/7/23 13:45	Lewisetta	MVP-DEBY-3	DEBY	3	65	43	5/20/25 16:47	5/20/25	16:47:30	4
A037	11/7/23 13:45	Lewisetta	MVP-DEBY-3	DEBY	3	30	23	11/7/23 13:45	11/7/23	13:45:45	1
A037	11/7/23 13:45	Lewisetta	MVP-DEBY-3	DEBY	3	66	42	11/7/24 12:32	11/7/24	12:32:19	3
A037	11/7/23 13:45	Lewisetta	MVP-DEBY-3	DEBY	3	41	30	5/2/24 13:37	5/2/24	13:37:11	2
A865	11/15/23 15:23	YorkRiver	MVP-LA-6	LA	6	49	37	11/8/24 10:51	11/8/24	10:51:47	3
A865	11/15/23 15:23	YorkRiver	MVP-LA-6	LA	6	33	23	11/15/23 15:23	11/15/23	15:23:23	1
A865	11/15/23 15:23	YorkRiver	MVP-LA-6	LA	6	35	25	5/7/24 9:17	5/7/24	9:17:41	2
E194	11/7/23 16:05	Lewisetta	MVP-DEBY-2	DEBY	2	65	49	11/7/24 13:32	11/7/24	13:32:23	3
E194	11/7/23 16:05	Lewisetta	MVP-DEBY-2	DEBY	2	41	32	5/2/24 13:49	5/2/24	13:49:46	2
E194	11/7/23 16:05	Lewisetta	MVP-DEBY-2	DEBY	2	81	59	5/20/25 15:58	5/20/25	15:58:08	4
E194	11/7/23 16:05	Lewisetta	MVP-DEBY-2	DEBY	2	31	22	11/7/23 16:05	11/7/23	16:05:24	1
E457	11/13/23 15:02	YorkRiver	MVP-LOLA-6	LOLA	6	60	47	5/25/25 10:08	5/25/25	10:08:03	4
E457	11/13/23 15:02	YorkRiver	MVP-LOLA-6	LOLA	6	37	27	11/13/23 15:02	11/13/23	15:02:04	1
E457	11/13/23 15:02	YorkRiver	MVP-LOLA-6	LOLA	6	60	43	11/12/24 11:09	11/12/24	11:09:01	3
E457	11/13/23 15:02	YorkRiver	MVP-LOLA-6	LOLA	6	41	29	5/8/24 13:46	5/8/24	13:46:08	2
E002	11/7/23 12:18	Lewisetta	MVP-TX-3	TX	3	48	30	5/3/24 7:58	5/3/24	7:58:00	2
E002	11/7/23 12:18	Lewisetta	MVP-TX-3	TX	3	40	27	11/7/23 12:18	11/7/23	12:18:08	1
E002	11/7/23 12:18	Lewisetta	MVP-TX-3	TX	3	95	46	11/7/24 14:26	11/7/24	14:26:45	3
E002	11/7/23 12:18	Lewisetta	MVP-TX-3	TX	3	100	67	5/20/25 14:44	5/20/25	14:44:30	4
A510	11/10/23 14:23	YorkRiver	MVP-LA-4	LA	4	33	21	5/8/24 13:19	5/8/24	13:19:42	2
A510	11/10/23 14:23	YorkRiver	MVP-LA-4	LA	4	0	0	11/11/24 18:09	11/11/24	18:09:00	3
A510	11/10/23 14:23	YorkRiver	MVP-LA-4	LA	4	27	18	11/10/23 14:23	11/10/23	14:23:45	1
C374	11/15/23 15:22	YorkRiver	MVP-TX-6	TX	6	43	34	5/7/24 9:41	5/7/24	9:41:14	2
C374	11/15/23 15:22	YorkRiver	MVP-TX-6	TX	6	35	25	11/15/23 15:22	11/15/23	15:22:26	1
B252	11/9/23 16:02	Lewisetta	MVP-NH-2	NH	2	35	25	11/9/23 16:02	11/9/23	16:02:32	1
B252	11/9/23 16:02	Lewisetta	MVP-NH-2	NH	2	0	0	11/7/24 14:10	11/7/24	14:10:37	3
B252	11/9/23 16:02	Lewisetta	MVP-NH-2	NH	2	39	26	5/1/24 8:11	5/1/24	8:11:24	2
C013	11/13/23 14:37	YorkRiver	MVP-TX-5	TX	5	37	22	11/13/23 14:37	11/13/23	14:37:18	1
C013	11/13/23 14:37	YorkRiver	MVP-TX-5	TX	5	43	30	5/9/24 9:57	5/9/24	9:57:15	2
C013	11/13/23 14:37	YorkRiver	MVP-TX-5	TX	5	22	19	11/12/24 9:09	11/12/24	9:09:06	3
2142	11/7/23 15:20	Lewisetta	MVP-FL-1	FL	1	52	31	5/2/24 13:59	5/2/24	13:59:28	2
2142	11/7/23 15:20	Lewisetta	MVP-FL-1	FL	1	48	31	11/7/23 15:20	11/7/23	15:20:24	1
2142	11/7/23 15:20	Lewisetta	MVP-FL-1	FL	1	0	0	11/7/24 13:18	11/7/24	13:18:24	3
D789	11/7/23 15:23	Lewisetta	MVP-FL-1	FL	1	66	44	11/7/24 12:51	11/7/24	12:51:09	3
D789	11/7/23 15:23	Lewisetta	MVP-FL-1	FL	1	35	26	11/7/23 15:23	11/7/23	15:23:46	1
D789	11/7/23 15:23	Lewisetta	MVP-FL-1	FL	1	39	25	5/3/24 9:19	5/3/24	9:19:12	2
C032	11/13/23 14:46	YorkRiver	MVP-TX-5	TX	5	33	25	5/8/24 13:05	5/8/24	13:05:42	2
C032	11/13/23 14:46	YorkRiver	MVP-TX-5	TX	5	52	44	5/25/25 10:28	5/25/25	10:28:40	4
C032	11/13/23 14:46	YorkRiver	MVP-TX-5	TX	5	26	18	11/13/23 14:46	11/13/23	14:46:28	1
E593	11/15/23 15:40	YorkRiver	MVP-DEBY-4	DEBY	4	52	27	5/7/24 10:31	5/7/24	10:31:39	2
E593	11/15/23 15:40	YorkRiver	MVP-DEBY-4	DEBY	4	48	24	11/15/23 15:40	11/15/23	15:40:52	1
E593	11/15/23 15:40	YorkRiver	MVP-DEBY-4	DEBY	4	87	56	11/12/24 9:03	11/12/24	9:03:21	3
E593	11/15/23 15:40	YorkRiver	MVP-DEBY-4	DEBY	4	82	53	5/25/25 10:56	5/25/25	10:56:22	4
A628	11/13/23 14:59	YorkRiver	MVP-ME-6	ME	6	55	44	11/12/24 12:02	11/12/24	12:02:41	3
A628	11/13/23 14:59	YorkRiver	MVP-ME-6	ME	6	35	28	5/6/24 11:51	5/6/24	11:51:48	2
A628	11/13/23 14:59	YorkRiver	MVP-ME-6	ME	6	32	25	11/13/23 14:59	11/13/23	14:59:18	1
2200	11/7/23 15:54	Lewisetta	MVP-VA-3	VA	3	39	27	5/2/24 14:28	5/2/24	14:28:33	2
2200	11/7/23 15:54	Lewisetta	MVP-VA-3	VA	3	30	23	11/7/23 15:54	11/7/23	15:54:38	1
2200	11/7/23 15:54	Lewisetta	MVP-VA-3	VA	3	85	53	11/7/24 14:45	11/7/24	14:45:03	3
2200	11/7/23 15:54	Lewisetta	MVP-VA-3	VA	3	103	76	5/20/25 16:31	5/20/25	16:31:10	4
C028	11/13/23 14:45	YorkRiver	MVP-TX-5	TX	5	41	33	5/9/24 9:56	5/9/24	9:56:26	2
C028	11/13/23 14:45	YorkRiver	MVP-TX-5	TX	5	31	20	11/13/23 14:45	11/13/23	14:45:38	1
E025	11/7/23 12:12	Lewisetta	MVP-TX-3	TX	3	62	49	11/7/24 14:20	11/7/24	14:20:54	3
E025	11/7/23 12:12	Lewisetta	MVP-TX-3	TX	3	65	51	5/20/25 14:40	5/20/25	14:40:56	4
E025	11/7/23 12:12	Lewisetta	MVP-TX-3	TX	3	29	24	11/7/23 12:12	11/7/23	12:12:02	1
E025	11/7/23 12:12	Lewisetta	MVP-TX-3	TX	3	36	29	5/2/24 14:05	5/2/24	14:05:56	2
C053	11/13/23 14:33	YorkRiver	MVP-NH-5	NH	5	31	22	5/7/24 10:37	5/7/24	10:37:30	2
C053	11/13/23 14:33	YorkRiver	MVP-NH-5	NH	5	45	32	11/12/24 9:01	11/12/24	9:01:23	3
C053	11/13/23 14:33	YorkRiver	MVP-NH-5	NH	5	31	23	11/13/23 14:33	11/13/23	14:33:12	1
B264	11/9/23 15:57	Lewisetta	MVP-NH-2	NH	2	30	24	11/9/23 15:57	11/9/23	15:57:58	1
B264	11/9/23 15:57	Lewisetta	MVP-NH-2	NH	2	36	32	5/1/24 8:11	5/1/24	8:11:04	2
B264	11/9/23 15:57	Lewisetta	MVP-NH-2	NH	2	42	35	11/7/24 14:03	11/7/24	14:03:19	3
B416	11/7/23 12:03	Lewisetta	MVP-ME-1	ME	1	39	27	11/7/23 12:03	11/7/23	12:03:34	1
B416	11/7/23 12:03	Lewisetta	MVP-ME-1	ME	1	60	47	11/7/24 16:37	11/7/24	16:37:31	3
B416	11/7/23 12:03	Lewisetta	MVP-ME-1	ME	1	43	32	5/3/24 8:45	5/3/24	8:45:18	2
E485	11/13/23 15:01	YorkRiver	MVP-FL-5	FL	5	43	23	5/9/24 9:19	5/9/24	9:19:20	2
E485	11/13/23 15:01	YorkRiver	MVP-FL-5	FL	5	37	20	11/13/23 15:01	11/13/23	15:01:58	1
E556	11/15/23 15:24	YorkRiver	MVP-FL-6	FL	6	72	43	5/25/25 11:16	5/25/25	11:16:37	4
E556	11/15/23 15:24	YorkRiver	MVP-FL-6	FL	6	64	40	11/8/24 10:43	11/8/24	10:43:09	3
E556	11/15/23 15:24	YorkRiver	MVP-FL-6	FL	6	34	21	11/15/23 15:24	11/15/23	15:24:29	1
E556	11/15/23 15:24	YorkRiver	MVP-FL-6	FL	6	39	23	5/6/24 11:31	5/6/24	11:31:26	2
B027	11/9/23 14:07	Lewisetta	MVP-NH-3	NH	3	26	18	11/9/23 14:07	11/9/23	14:07:13	1
B027	11/9/23 14:07	Lewisetta	MVP-NH-3	NH	3	33	27	5/1/24 8:24	5/1/24	8:24:17	2
B335	11/7/23 15:26	Lewisetta	MVP-VA-1	VA	1	65	61	11/7/24 16:04	11/7/24	16:04:21	3
B335	11/7/23 15:26	Lewisetta	MVP-VA-1	VA	1	27	23	5/2/24 15:05	5/2/24	15:05:26	2
B335	11/7/23 15:26	Lewisetta	MVP-VA-1	VA	1	19	13	11/7/23 15:26	11/7/23	15:26:17	1
B335	11/7/23 15:26	Lewisetta	MVP-VA-1	VA	1	82	75	5/20/25 15:23	5/20/25	15:23:40	4
C303	11/14/23 15:10	YorkRiver	MVP-ME-4	ME	4	26	15	11/14/23 15:10	11/14/23	15:10:43	1
C303	11/14/23 15:10	YorkRiver	MVP-ME-4	ME	4	29	17	5/8/24 14:09	5/8/24	14:09:56	2
C370	11/15/23 15:21	YorkRiver	MVP-TX-6	TX	6	64	40	11/8/24 10:42	11/8/24	10:42:59	3
C370	11/15/23 15:21	YorkRiver	MVP-TX-6	TX	6	31	22	11/15/23 15:21	11/15/23	15:21:46	1
C370	11/15/23 15:21	YorkRiver	MVP-TX-6	TX	6	61	40	5/25/25 11:29	5/25/25	11:29:09	4
C370	11/15/23 15:21	YorkRiver	MVP-TX-6	TX	6	37	25	5/6/24 13:41	5/6/24	13:41:51	2
E585	11/15/23 15:38	YorkRiver	MVP-DEBY-4	DEBY	4	29	18	11/15/23 15:38	11/15/23	15:38:17	1
E585	11/15/23 15:38	YorkRiver	MVP-DEBY-4	DEBY	4	35	24	5/6/24 13:31	5/6/24	13:31:58	2
B320	11/7/23 12:02	Lewisetta	MVP-ME-1	ME	1	32	26	5/2/24 14:41	5/2/24	14:41:09	2
B320	11/7/23 12:02	Lewisetta	MVP-ME-1	ME	1	24	19	11/7/23 12:02	11/7/23	12:02:11	1
B320	11/7/23 12:02	Lewisetta	MVP-ME-1	ME	1	62	45	11/7/24 16:40	11/7/24	16:40:44	3
E142	11/7/23 15:50	Lewisetta	MVP-TX-1	TX	1	82	53	11/7/24 17:02	11/7/24	17:02:20	3
E142	11/7/23 15:50	Lewisetta	MVP-TX-1	TX	1	52	32	5/3/24 8:13	5/3/24	8:13:47	2
E142	11/7/23 15:50	Lewisetta	MVP-TX-1	TX	1	42	38	11/7/23 15:50	11/7/23	15:50:57	1
E142	11/7/23 15:50	Lewisetta	MVP-TX-1	TX	1	94	62	5/20/25 15:36	5/20/25	15:36:29	4
A146	11/7/23 15:06	Lewisetta	MVP-DEBY-1	DEBY	1	89	77	5/21/25 15:42	5/21/25	15:42:33	4
A146	11/7/23 15:06	Lewisetta	MVP-DEBY-1	DEBY	1	75	46	11/7/24 17:17	11/7/24	17:17:52	3
A146	11/7/23 15:06	Lewisetta	MVP-DEBY-1	DEBY	1	46	35	11/7/23 15:06	11/7/23	15:06:23	1
A146	11/7/23 15:06	Lewisetta	MVP-DEBY-1	DEBY	1	62	46	5/3/24 9:15	5/3/24	9:15:34	2
E100	11/7/23 15:13	Lewisetta	MVP-FL-3	FL	3	27	19	11/7/24 13:41	11/7/24	13:41:24	3
E100	11/7/23 15:13	Lewisetta	MVP-FL-3	FL	3	30	17	11/7/23 15:13	11/7/23	15:13:04	1
E100	11/7/23 15:13	Lewisetta	MVP-FL-3	FL	3	31	17	5/2/24 14:51	5/2/24	14:51:57	2
D766	11/7/23 15:54	Lewisetta	MVP-ME-2	ME	2	60	48	11/7/24 14:24	11/7/24	14:24:00	3
D766	11/7/23 15:54	Lewisetta	MVP-ME-2	ME	2	38	29	5/2/24 15:10	5/2/24	15:10:05	2
D766	11/7/23 15:54	Lewisetta	MVP-ME-2	ME	2	34	23	11/7/23 15:54	11/7/23	15:54:38	1
B418	11/7/23 12:03	Lewisetta	MVP-ME-1	ME	1	43	30	5/3/24 8:44	5/3/24	8:44:13	2
B418	11/7/23 12:03	Lewisetta	MVP-ME-1	ME	1	33	22	11/7/23 12:03	11/7/23	12:03:53	1
B418	11/7/23 12:03	Lewisetta	MVP-ME-1	ME	1	83	73	5/20/25 14:36	5/20/25	14:36:35	4
B418	11/7/23 12:03	Lewisetta	MVP-ME-1	ME	1	67	50	11/7/24 16:21	11/7/24	16:21:55	3
A688	11/13/23 15:32	YorkRiver	MVP-VA-5	VA	5	31	22	5/8/24 13:29	5/8/24	13:29:29	2
A688	11/13/23 15:32	YorkRiver	MVP-VA-5	VA	5	54	41	5/25/25 10:23	5/25/25	10:23:30	4
A688	11/13/23 15:32	YorkRiver	MVP-VA-5	VA	5	26	20	11/13/23 15:32	11/13/23	15:32:34	1
A688	11/13/23 15:32	YorkRiver	MVP-VA-5	VA	5	50	42	11/12/24 11:53	11/12/24	11:53:07	3
A286	11/9/23 14:37	Lewisetta	MVP-LOLA-3	LOLA	3	35	20	4/30/24 13:23	4/30/24	13:23:58	2
A286	11/9/23 14:37	Lewisetta	MVP-LOLA-3	LOLA	3	96	65	5/20/25 16:03	5/20/25	16:03:23	4
A286	11/9/23 14:37	Lewisetta	MVP-LOLA-3	LOLA	3	72	55	11/7/24 13:57	11/7/24	13:57:12	3
A286	11/9/23 14:37	Lewisetta	MVP-LOLA-3	LOLA	3	34	20	11/9/23 14:37	11/9/23	14:37:05	1
A427	11/9/23 15:46	Lewisetta	MVP-LOLA-2	LOLA	2	79	45	5/20/25 16:56	5/20/25	16:56:24	4
A427	11/9/23 15:46	Lewisetta	MVP-LOLA-2	LOLA	2	74	42	11/7/24 15:20	11/7/24	15:20:39	3
A427	11/9/23 15:46	Lewisetta	MVP-LOLA-2	LOLA	2	37	26	11/9/23 15:46	11/9/23	15:46:51	1
A427	11/9/23 15:46	Lewisetta	MVP-LOLA-2	LOLA	2	40	26	4/30/24 12:53	4/30/24	12:53:36	2
C005	11/13/23 14:34	YorkRiver	MVP-TX-5	TX	5	20	15	11/13/23 14:34	11/13/23	14:34:09	1
C005	11/13/23 14:34	YorkRiver	MVP-TX-5	TX	5	42	30	5/25/25 10:29	5/25/25	10:29:10	4
C005	11/13/23 14:34	YorkRiver	MVP-TX-5	TX	5	23	18	5/8/24 13:06	5/8/24	13:06:15	2
C005	11/13/23 14:34	YorkRiver	MVP-TX-5	TX	5	42	33	11/12/24 9:02	11/12/24	9:02:20	3
E468	11/13/23 14:56	YorkRiver	MVP-FL-5	FL	5	67	44	5/25/25 10:30	5/25/25	10:30:23	4
E468	11/13/23 14:56	YorkRiver	MVP-FL-5	FL	5	50	28	5/9/24 9:21	5/9/24	9:21:09	2
E468	11/13/23 14:56	YorkRiver	MVP-FL-5	FL	5	61	42	11/12/24 12:25	11/12/24	12:25:08	3
E468	11/13/23 14:56	YorkRiver	MVP-FL-5	FL	5	43	24	11/13/23 14:56	11/13/23	14:56:04	1
A687	11/13/23 15:32	YorkRiver	MVP-VA-5	VA	5	28	21	11/13/23 15:32	11/13/23	15:32:07	1
A687	11/13/23 15:32	YorkRiver	MVP-VA-5	VA	5	32	20	5/8/24 13:28	5/8/24	13:28:33	2
A687	11/13/23 15:32	YorkRiver	MVP-VA-5	VA	5	0	0	11/12/24 11:47	11/12/24	11:47:23	3
D756	11/7/23 15:43	Lewisetta	MVP-VA-3	VA	3	72	48	11/7/24 14:37	11/7/24	14:37:14	3
D756	11/7/23 15:43	Lewisetta	MVP-VA-3	VA	3	80	55	5/20/25 16:40	5/20/25	16:40:16	4
D756	11/7/23 15:43	Lewisetta	MVP-VA-3	VA	3	29	24	11/7/23 15:43	11/7/23	15:43:20	1
D756	11/7/23 15:43	Lewisetta	MVP-VA-3	VA	3	35	29	5/2/24 14:21	5/2/24	14:21:58	2
2151	11/7/23 15:22	Lewisetta	MVP-FL-1	FL	1	35	24	11/7/23 15:22	11/7/23	15:22:37	1
2151	11/7/23 15:22	Lewisetta	MVP-FL-1	FL	1	37	26	5/2/24 14:00	5/2/24	14:00:07	2
2151	11/7/23 15:22	Lewisetta	MVP-FL-1	FL	1	0	0	11/7/24 13:19	11/7/24	13:19:34	3
C180	11/14/23 15:37	YorkRiver	MVP-LOLA-5	LOLA	5	34	22	11/14/23 15:37	11/14/23	15:37:48	1
C180	11/14/23 15:37	YorkRiver	MVP-LOLA-5	LOLA	5	33	21	5/8/24 13:58	5/8/24	13:58:12	2
A011	11/7/23 13:53	Lewisetta	MVP-DEBY-3	DEBY	3	73	44	11/7/24 12:34	11/7/24	12:34:37	3
A011	11/7/23 13:53	Lewisetta	MVP-DEBY-3	DEBY	3	42	26	11/7/23 13:53	11/7/23	13:53:26	1
A011	11/7/23 13:53	Lewisetta	MVP-DEBY-3	DEBY	3	47	29	5/3/24 8:07	5/3/24	8:07:47	2
D779	11/7/23 12:04	Lewisetta	MVP-ME-1	ME	1	45	29	11/7/24 16:42	11/7/24	16:42:34	3
D779	11/7/23 12:04	Lewisetta	MVP-ME-1	ME	1	49	35	5/3/24 8:44	5/3/24	8:44:21	2
D779	11/7/23 12:04	Lewisetta	MVP-ME-1	ME	1	41	23	11/7/23 12:04	11/7/23	12:04:21	1
A094	11/7/23 15:20	Lewisetta	MVP-VA-2	VA	2	36	33	5/3/24 9:05	5/3/24	9:05:58	2
A094	11/7/23 15:20	Lewisetta	MVP-VA-2	VA	2	28	26	11/7/23 15:20	11/7/23	15:20:17	1
B196	11/9/23 15:00	Lewisetta	MVP-LOLA-1	LOLA	1	52	26	11/9/23 15:00	11/9/23	15:00:14	1
B196	11/9/23 15:00	Lewisetta	MVP-LOLA-1	LOLA	1	53	32	5/1/24 8:50	5/1/24	8:50:16	2
E135	11/7/23 15:53	Lewisetta	MVP-TX-1	TX	1	55	33	5/3/24 8:14	5/3/24	8:14:48	2
E135	11/7/23 15:53	Lewisetta	MVP-TX-1	TX	1	97	50	11/7/24 17:05	11/7/24	17:05:46	3
E135	11/7/23 15:53	Lewisetta	MVP-TX-1	TX	1	46	28	11/7/23 15:53	11/7/23	15:53:38	1
E135	11/7/23 15:53	Lewisetta	MVP-TX-1	TX	1	96	60	5/20/25 15:48	5/20/25	15:48:31	4
A139	11/7/23 15:27	Lewisetta	MVP-DEBY-1	DEBY	1	80	56	5/21/25 15:41	5/21/25	15:41:06	4
A139	11/7/23 15:27	Lewisetta	MVP-DEBY-1	DEBY	1	64	39	11/7/24 17:27	11/7/24	17:27:41	3
A139	11/7/23 15:27	Lewisetta	MVP-DEBY-1	DEBY	1	44	33	5/2/24 14:11	5/2/24	14:11:50	2
A139	11/7/23 15:27	Lewisetta	MVP-DEBY-1	DEBY	1	35	27	11/7/23 15:27	11/7/23	15:27:45	1
A079	11/7/23 14:54	Lewisetta	MVP-LA-1	LA	1	36	23	11/7/23 14:54	11/7/23	14:54:09	1
A079	11/7/23 14:54	Lewisetta	MVP-LA-1	LA	1	40	23	5/2/24 13:30	5/2/24	13:30:51	2
A079	11/7/23 14:54	Lewisetta	MVP-LA-1	LA	1	0	0	11/7/24 17:39	11/7/24	17:39:59	3
C101	11/13/23 15:19	YorkRiver	MVP-NH-6	NH	6	39	26	11/8/24 10:41	11/8/24	10:41:56	3
C101	11/13/23 15:19	YorkRiver	MVP-NH-6	NH	6	29	22	5/8/24 14:03	5/8/24	14:03:32	2
C101	11/13/23 15:19	YorkRiver	MVP-NH-6	NH	6	26	20	11/13/23 15:19	11/13/23	15:19:31	1
A811	11/14/23 14:52	YorkRiver	MVP-VA-6	VA	6	32	25	5/6/24 13:06	5/6/24	13:06:34	2
A811	11/14/23 14:52	YorkRiver	MVP-VA-6	VA	6	31	22	11/14/23 14:52	11/14/23	14:52:55	1
A811	11/14/23 14:52	YorkRiver	MVP-VA-6	VA	6	61	44	11/11/24 15:58	11/11/24	15:58:56	3
A811	11/14/23 14:52	YorkRiver	MVP-VA-6	VA	6	69	56	5/25/25 10:15	5/25/25	10:15:03	4
DEBY-6-extra	11/14/23 15:21	YorkRiver	MVP-DEBY-6	DEBY	6	15	11	11/14/23 15:22	11/14/23	15:22:42	1
DEBY-6-extra	11/14/23 15:21	YorkRiver	MVP-DEBY-6	DEBY	6	19	13	11/14/23 15:23	11/14/23	15:23:07	1
DEBY-6-extra	11/14/23 15:21	YorkRiver	MVP-DEBY-6	DEBY	6	17	11	11/14/23 15:22	11/14/23	15:22:01	1
DEBY-6-extra	11/14/23 15:21	YorkRiver	MVP-DEBY-6	DEBY	6	10	8	11/14/23 15:23	11/14/23	15:23:39	1
DEBY-6-extra	11/14/23 15:21	YorkRiver	MVP-DEBY-6	DEBY	6	15	10	11/14/23 15:21	11/14/23	15:21:24	1
C088	11/13/23 15:16	YorkRiver	MVP-NH-6	NH	6	28	21	5/8/24 14:03	5/8/24	14:03:31	2
C088	11/13/23 15:16	YorkRiver	MVP-NH-6	NH	6	25	17	11/13/23 15:16	11/13/23	15:16:02	1
A249	11/9/23 14:34	Lewisetta	MVP-ME-3	ME	3	21	15	4/30/24 12:56	4/30/24	12:56:20	2
A249	11/9/23 14:34	Lewisetta	MVP-ME-3	ME	3	20	15	11/9/23 14:34	11/9/23	14:34:01	1
E281	11/9/23 15:38	Lewisetta	MVP-LA-2	LA	2	54	39	11/7/24 17:43	11/7/24	17:43:10	3
E281	11/9/23 15:38	Lewisetta	MVP-LA-2	LA	2	40	28	11/9/23 15:38	11/9/23	15:38:08	1
E281	11/9/23 15:38	Lewisetta	MVP-LA-2	LA	2	42	28	4/30/24 12:48	4/30/24	12:48:25	2
E281	11/9/23 15:38	Lewisetta	MVP-LA-2	LA	2	56	37	5/20/25 14:11	5/20/25	14:11:17	4
A599	11/13/23 14:43	YorkRiver	MVP-DEBY-5	DEBY	5	55	40	11/12/24 9:31	11/12/24	9:31:08	3
A599	11/13/23 14:43	YorkRiver	MVP-DEBY-5	DEBY	5	29	19	11/13/23 14:43	11/13/23	14:43:01	1
A599	11/13/23 14:43	YorkRiver	MVP-DEBY-5	DEBY	5	28	19	5/6/24 11:58	5/6/24	11:58:11	2
A599	11/13/23 14:43	YorkRiver	MVP-DEBY-5	DEBY	5	60	50	5/25/25 11:09	5/25/25	11:09:29	4
A783	11/14/23 14:40	YorkRiver	MVP-VA-6	VA	6	32	19	11/14/23 14:40	11/14/23	14:40:50	1
A783	11/14/23 14:40	YorkRiver	MVP-VA-6	VA	6	39	25	5/6/24 13:04	5/6/24	13:04:10	2
A783	11/14/23 14:40	YorkRiver	MVP-VA-6	VA	6	58	37	5/25/25 10:16	5/25/25	10:16:44	4
A783	11/14/23 14:40	YorkRiver	MVP-VA-6	VA	6	60	39	11/11/24 15:53	11/11/24	15:53:29	3
C318	11/14/23 15:17	YorkRiver	MVP-ME-4	ME	4	35	21	5/8/24 14:07	5/8/24	14:07:44	2
C318	11/14/23 15:17	YorkRiver	MVP-ME-4	ME	4	32	20	11/14/23 15:17	11/14/23	15:17:43	1
B020	11/9/23 14:04	Lewisetta	MVP-NH-3	NH	3	36	30	11/7/24 17:55	11/7/24	17:55:35	3
B020	11/9/23 14:04	Lewisetta	MVP-NH-3	NH	3	32	26	4/30/24 13:26	4/30/24	13:26:57	2
B020	11/9/23 14:04	Lewisetta	MVP-NH-3	NH	3	28	21	11/9/23 14:04	11/9/23	14:04:14	1
D732	11/7/23 11:57	Lewisetta	MVP-ME-1	ME	1	32	28	11/7/24 16:39	11/7/24	16:39:25	3
D732	11/7/23 11:57	Lewisetta	MVP-ME-1	ME	1	28	19	5/2/24 14:42	5/2/24	14:42:11	2
D732	11/7/23 11:57	Lewisetta	MVP-ME-1	ME	1	24	16	11/7/23 11:57	11/7/23	11:57:17	1
E584	11/15/23 15:38	YorkRiver	MVP-DEBY-4	DEBY	4	27	20	11/15/23 15:38	11/15/23	15:38:00	1
E584	11/15/23 15:38	YorkRiver	MVP-DEBY-4	DEBY	4	25	19	11/12/24 8:59	11/12/24	8:59:03	3
E584	11/15/23 15:38	YorkRiver	MVP-DEBY-4	DEBY	4	29	21	5/6/24 13:32	5/6/24	13:32:40	2
A476	11/10/23 15:02	YorkRiver	MVP-NH-4	NH	4	24	17	11/10/23 15:02	11/10/23	15:02:40	1
C034	11/13/23 14:47	YorkRiver	MVP-TX-5	TX	5	47	34	11/12/24 9:00	11/12/24	9:00:52	3
C034	11/13/23 14:47	YorkRiver	MVP-TX-5	TX	5	25	16	11/13/23 14:47	11/13/23	14:47:09	1
C034	11/13/23 14:47	YorkRiver	MVP-TX-5	TX	5	33	23	5/8/24 13:06	5/8/24	13:06:41	2
A654	11/13/23 15:09	YorkRiver	MVP-ME-6	ME	6	24	16	11/12/24 9:13	11/12/24	9:13:18	3
A654	11/13/23 15:09	YorkRiver	MVP-ME-6	ME	6	0	0	5/6/24 11:40	5/6/24	11:40:49	2
A654	11/13/23 15:09	YorkRiver	MVP-ME-6	ME	6	34	19	11/13/23 15:09	11/13/23	15:09:41	1
E501	11/13/23 15:07	YorkRiver	MVP-FL-5	FL	5	37	24	11/12/24 10:19	11/12/24	10:19:36	3
E501	11/13/23 15:07	YorkRiver	MVP-FL-5	FL	5	36	21	5/8/24 13:35	5/8/24	13:35:58	2
E501	11/13/23 15:07	YorkRiver	MVP-FL-5	FL	5	30	17	11/13/23 15:07	11/13/23	15:07:03	1
A844	11/14/23 15:56	YorkRiver	MVP-ME-5	ME	5	36	23	5/6/24 14:04	5/6/24	14:04:19	2
A844	11/14/23 15:56	YorkRiver	MVP-ME-5	ME	5	0	0	11/8/24 10:49	11/8/24	10:49:51	3
A844	11/14/23 15:56	YorkRiver	MVP-ME-5	ME	5	34	22	11/14/23 15:56	11/14/23	15:56:37	1
A268	11/9/23 14:28	Lewisetta	MVP-LOLA-3	LOLA	3	87	49	11/7/24 13:58	11/7/24	13:58:51	3
A268	11/9/23 14:28	Lewisetta	MVP-LOLA-3	LOLA	3	48	23	5/1/24 8:59	5/1/24	8:59:26	2
A268	11/9/23 14:28	Lewisetta	MVP-LOLA-3	LOLA	3	41	23	11/9/23 14:28	11/9/23	14:28:46	1
A268	11/9/23 14:28	Lewisetta	MVP-LOLA-3	LOLA	3	93	58	5/20/25 15:54	5/20/25	15:54:35	4
B212	11/9/23 15:48	Lewisetta	MVP-NH-1	NH	1	35	25	11/9/23 15:48	11/9/23	15:48:36	1
B212	11/9/23 15:48	Lewisetta	MVP-NH-1	NH	1	41	37	5/1/24 8:42	5/1/24	8:42:47	2
C241	11/14/23 15:56	YorkRiver	MVP-TX-4	TX	4	36	27	11/12/24 9:35	11/12/24	9:35:45	3
C241	11/14/23 15:56	YorkRiver	MVP-TX-4	TX	4	43	30	5/7/24 9:33	5/7/24	9:33:24	2
C241	11/14/23 15:56	YorkRiver	MVP-TX-4	TX	4	38	26	11/14/23 15:56	11/14/23	15:56:12	1
A814	11/14/23 14:54	YorkRiver	MVP-VA-6	VA	6	37	21	11/14/23 14:54	11/14/23	14:54:03	1
A814	11/14/23 14:54	YorkRiver	MVP-VA-6	VA	6	39	23	5/6/24 13:06	5/6/24	13:06:27	2
A814	11/14/23 14:54	YorkRiver	MVP-VA-6	VA	6	63	36	11/11/24 16:00	11/11/24	16:00:29	3
A051	11/7/23 14:47	Lewisetta	MVP-LA-1	LA	1	71	53	11/7/24 17:35	11/7/24	17:35:47	3
A051	11/7/23 14:47	Lewisetta	MVP-LA-1	LA	1	70	53	5/20/25 16:18	5/20/25	16:18:47	4
A051	11/7/23 14:47	Lewisetta	MVP-LA-1	LA	1	28	22	11/7/23 14:47	11/7/23	14:47:46	1
A051	11/7/23 14:47	Lewisetta	MVP-LA-1	LA	1	31	25	5/2/24 13:30	5/2/24	13:30:23	2
A439	11/9/23 15:51	Lewisetta	MVP-LOLA-2	LOLA	2	53	26	11/9/23 15:51	11/9/23	15:51:43	1
A439	11/9/23 15:51	Lewisetta	MVP-LOLA-2	LOLA	2	95	51	5/20/25 16:54	5/20/25	16:54:41	4
A439	11/9/23 15:51	Lewisetta	MVP-LOLA-2	LOLA	2	58	29	5/1/24 9:05	5/1/24	9:05:53	2
A439	11/9/23 15:51	Lewisetta	MVP-LOLA-2	LOLA	2	78	45	11/7/24 15:25	11/7/24	15:25:52	3
C216	11/14/23 15:42	YorkRiver	MVP-LA-5	LA	5	34	22	11/14/23 15:42	11/14/23	15:42:45	1
C216	11/14/23 15:42	YorkRiver	MVP-LA-5	LA	5	39	26	5/7/24 9:46	5/7/24	9:46:45	2
A778	11/14/23 14:39	YorkRiver	MVP-VA-6	VA	6	41	29	5/7/24 9:52	5/7/24	9:52:07	2
A778	11/14/23 14:39	YorkRiver	MVP-VA-6	VA	6	38	27	11/14/23 14:39	11/14/23	14:39:04	1
E170	11/7/23 16:09	Lewisetta	MVP-DEBY-2	DEBY	2	91	57	11/7/24 13:37	11/7/24	13:37:58	3
E170	11/7/23 16:09	Lewisetta	MVP-DEBY-2	DEBY	2	48	35	5/3/24 8:04	5/3/24	8:04:25	2
E170	11/7/23 16:09	Lewisetta	MVP-DEBY-2	DEBY	2	105	82	5/20/25 15:52	5/20/25	15:52:09	4
E170	11/7/23 16:09	Lewisetta	MVP-DEBY-2	DEBY	2	37	26	11/7/23 16:09	11/7/23	16:09:28	1
E610	11/15/23 15:44	YorkRiver	MVP-DEBY-4	DEBY	4	39	26	5/7/24 10:33	5/7/24	10:33:01	2
E610	11/15/23 15:44	YorkRiver	MVP-DEBY-4	DEBY	4	31	20	11/15/23 15:44	11/15/23	15:44:12	1
E083	11/7/23 14:59	Lewisetta	MVP-FL-3	FL	3	54	39	5/20/25 16:05	5/20/25	16:05:04	4
E083	11/7/23 14:59	Lewisetta	MVP-FL-3	FL	3	55	37	11/7/24 13:33	11/7/24	13:33:30	3
E083	11/7/23 14:59	Lewisetta	MVP-FL-3	FL	3	29	22	5/2/24 14:50	5/2/24	14:50:57	2
E083	11/7/23 14:59	Lewisetta	MVP-FL-3	FL	3	33	22	11/7/23 14:59	11/7/23	14:59:11	1
A662	11/13/23 15:20	YorkRiver	MVP-VA-5	VA	5	70	50	5/25/25 10:22	5/25/25	10:22:58	4
A662	11/13/23 15:20	YorkRiver	MVP-VA-5	VA	5	64	45	11/12/24 11:49	11/12/24	11:49:01	3
A662	11/13/23 15:20	YorkRiver	MVP-VA-5	VA	5	38	23	5/9/24 9:31	5/9/24	9:31:09	2
A662	11/13/23 15:20	YorkRiver	MVP-VA-5	VA	5	34	22	11/13/23 15:20	11/13/23	15:20:43	1
C171	11/14/23 15:34	YorkRiver	MVP-LOLA-5	LOLA	5	33	24	5/8/24 13:59	5/8/24	13:59:28	2
C171	11/14/23 15:34	YorkRiver	MVP-LOLA-5	LOLA	5	25	19	11/14/23 15:34	11/14/23	15:34:28	1
A886	11/15/23 15:30	YorkRiver	MVP-LA-6	LA	6	34	26	5/7/24 9:16	5/7/24	9:16:41	2
A886	11/15/23 15:30	YorkRiver	MVP-LA-6	LA	6	35	25	11/15/23 15:30	11/15/23	15:30:59	1
E178	11/7/23 16:11	Lewisetta	MVP-DEBY-2	DEBY	2	87	54	5/20/25 15:51	5/20/25	15:51:24	4
E178	11/7/23 16:11	Lewisetta	MVP-DEBY-2	DEBY	2	34	23	5/2/24 13:48	5/2/24	13:48:41	2
E178	11/7/23 16:11	Lewisetta	MVP-DEBY-2	DEBY	2	27	14	11/7/23 16:11	11/7/23	16:11:16	1
E178	11/7/23 16:11	Lewisetta	MVP-DEBY-2	DEBY	2	72	43	11/7/24 13:29	11/7/24	13:29:39	3
B269	11/9/23 15:51	Lewisetta	MVP-NH-2	NH	2	32	20	4/30/24 12:44	4/30/24	12:44:52	2
B269	11/9/23 15:51	Lewisetta	MVP-NH-2	NH	2	26	19	11/9/23 15:51	11/9/23	15:51:30	1
E268	11/9/23 15:33	Lewisetta	MVP-LA-2	LA	2	60	41	11/7/24 17:45	11/7/24	17:45:54	3
E268	11/9/23 15:33	Lewisetta	MVP-LA-2	LA	2	78	48	5/20/25 14:30	5/20/25	14:30:24	4
E268	11/9/23 15:33	Lewisetta	MVP-LA-2	LA	2	34	24	4/30/24 12:47	4/30/24	12:47:18	2
E268	11/9/23 15:33	Lewisetta	MVP-LA-2	LA	2	28	21	11/9/23 15:33	11/9/23	15:33:41	1
A274	11/9/23 14:31	Lewisetta	MVP-LOLA-3	LOLA	3	0	0	4/30/24 13:29	4/30/24	13:29:21	2
A274	11/9/23 14:31	Lewisetta	MVP-LOLA-3	LOLA	3	44	32	11/9/23 14:31	11/9/23	14:31:26	1
A017	11/7/23 14:10	Lewisetta	MVP-DEBY-3	DEBY	3	39	29	5/2/24 13:36	5/2/24	13:36:24	2
A017	11/7/23 14:10	Lewisetta	MVP-DEBY-3	DEBY	3	95	65	5/22/25 15:19	5/22/25	15:19:39	4
A017	11/7/23 14:10	Lewisetta	MVP-DEBY-3	DEBY	3	34	24	11/7/23 14:10	11/7/23	14:10:41	1
A414	11/9/23 15:40	Lewisetta	MVP-LOLA-2	LOLA	2	110	72	5/20/25 16:54	5/20/25	16:54:25	4
A414	11/9/23 15:40	Lewisetta	MVP-LOLA-2	LOLA	2	35	28	11/9/23 15:40	11/9/23	15:40:09	1
A414	11/9/23 15:40	Lewisetta	MVP-LOLA-2	LOLA	2	99	61	11/7/24 15:22	11/7/24	15:22:07	3
A414	11/9/23 15:40	Lewisetta	MVP-LOLA-2	LOLA	2	42	28	4/30/24 12:55	4/30/24	12:55:07	2
A691	11/13/23 15:34	YorkRiver	MVP-VA-5	VA	5	30	21	5/8/24 13:26	5/8/24	13:26:13	2
A691	11/13/23 15:34	YorkRiver	MVP-VA-5	VA	5	54	35	11/12/24 11:55	11/12/24	11:55:19	3
A691	11/13/23 15:34	YorkRiver	MVP-VA-5	VA	5	30	22	11/13/23 15:34	11/13/23	15:34:11	1
B411	11/7/23 12:02	Lewisetta	MVP-ME-1	ME	1	44	27	5/3/24 8:44	5/3/24	8:44:50	2
B411	11/7/23 12:02	Lewisetta	MVP-ME-1	ME	1	40	26	11/7/24 16:24	11/7/24	16:24:38	3
B411	11/7/23 12:02	Lewisetta	MVP-ME-1	ME	1	33	26	11/7/23 12:02	11/7/23	12:02:52	1
E038	11/7/23 12:10	Lewisetta	MVP-TX-3	TX	3	69	37	11/7/24 14:22	11/7/24	14:22:44	3
E038	11/7/23 12:10	Lewisetta	MVP-TX-3	TX	3	82	56	5/20/25 14:47	5/20/25	14:47:23	4
E038	11/7/23 12:10	Lewisetta	MVP-TX-3	TX	3	37	27	11/7/23 12:10	11/7/23	12:10:41	1
E038	11/7/23 12:10	Lewisetta	MVP-TX-3	TX	3	40	30	5/2/24 14:06	5/2/24	14:06:12	2
E615	11/15/23 15:44	YorkRiver	MVP-DEBY-4	DEBY	4	35	24	11/15/23 15:44	11/15/23	15:44:58	1
E615	11/15/23 15:44	YorkRiver	MVP-DEBY-4	DEBY	4	43	31	5/7/24 10:32	5/7/24	10:32:37	2
E615	11/15/23 15:44	YorkRiver	MVP-DEBY-4	DEBY	4	0	0	11/12/24 9:06	11/12/24	9:06:43	3
A425	11/9/23 15:45	Lewisetta	MVP-LOLA-2	LOLA	2	83	52	11/7/24 15:26	11/7/24	15:26:59	3
A425	11/9/23 15:45	Lewisetta	MVP-LOLA-2	LOLA	2	40	25	11/9/23 15:45	11/9/23	15:45:59	1
A425	11/9/23 15:45	Lewisetta	MVP-LOLA-2	LOLA	2	40	21	4/30/24 13:02	4/30/24	13:02:11	2
A269	11/9/23 14:29	Lewisetta	MVP-LOLA-3	LOLA	3	32	20	11/9/23 14:29	11/9/23	14:29:10	1
A269	11/9/23 14:29	Lewisetta	MVP-LOLA-3	LOLA	3	35	21	4/30/24 13:24	4/30/24	13:24:19	2
A269	11/9/23 14:29	Lewisetta	MVP-LOLA-3	LOLA	3	89	54	11/7/24 13:56	11/7/24	13:56:15	3
A269	11/9/23 14:29	Lewisetta	MVP-LOLA-3	LOLA	3	105	70	5/20/25 16:04	5/20/25	16:04:24	4
E113	11/7/23 15:10	Lewisetta	MVP-FL-3	FL	3	58	35	11/7/24 13:32	11/7/24	13:32:21	3
E113	11/7/23 15:10	Lewisetta	MVP-FL-3	FL	3	60	41	5/20/25 16:06	5/20/25	16:06:07	4
E113	11/7/23 15:10	Lewisetta	MVP-FL-3	FL	3	42	20	5/2/24 14:47	5/2/24	14:47:14	2
E113	11/7/23 15:10	Lewisetta	MVP-FL-3	FL	3	39	20	11/7/23 15:10	11/7/23	15:10:47	1
A680	11/13/23 15:27	YorkRiver	MVP-VA-5	VA	5	49	40	11/12/24 11:56	11/12/24	11:56:11	3
A680	11/13/23 15:27	YorkRiver	MVP-VA-5	VA	5	34	23	5/8/24 13:29	5/8/24	13:29:59	2
A680	11/13/23 15:27	YorkRiver	MVP-VA-5	VA	5	28	22	11/13/23 15:27	11/13/23	15:27:58	1
A462	11/10/23 14:55	YorkRiver	MVP-NH-4	NH	4	28	20	5/8/24 13:23	5/8/24	13:23:25	2
A462	11/10/23 14:55	YorkRiver	MVP-NH-4	NH	4	24	20	11/10/23 14:55	11/10/23	14:55:50	1
B171	11/9/23 14:47	Lewisetta	MVP-LOLA-1	LOLA	1	70	45	11/7/24 17:05	11/7/24	17:05:00	3
B171	11/9/23 14:47	Lewisetta	MVP-LOLA-1	LOLA	1	50	35	5/1/24 8:51	5/1/24	8:51:11	2
B171	11/9/23 14:47	Lewisetta	MVP-LOLA-1	LOLA	1	48	37	11/9/23 14:47	11/9/23	14:47:14	1
B171	11/9/23 14:47	Lewisetta	MVP-LOLA-1	LOLA	1	0	0	5/20/25 15:29	5/20/25	15:29:43	4
C208	11/14/23 15:39	YorkRiver	MVP-LA-5	LA	5	35	25	11/14/23 15:39	11/14/23	15:39:22	1
C208	11/14/23 15:39	YorkRiver	MVP-LA-5	LA	5	36	26	5/7/24 9:41	5/7/24	9:41:52	2
C305	11/14/23 15:11	YorkRiver	MVP-ME-4	ME	4	42	23	5/9/24 10:12	5/9/24	10:12:21	2
C305	11/14/23 15:11	YorkRiver	MVP-ME-4	ME	4	0	0	11/12/24 9:51	11/12/24	9:51:29	3
C305	11/14/23 15:11	YorkRiver	MVP-ME-4	ME	4	37	21	11/14/23 15:11	11/14/23	15:11:37	1
D775	11/7/23 15:47	Lewisetta	MVP-VA-3	VA	3	33	22	11/7/23 15:47	11/7/23	15:47:18	1
D775	11/7/23 15:47	Lewisetta	MVP-VA-3	VA	3	40	29	5/3/24 8:27	5/3/24	8:27:47	2
B250	11/9/23 16:01	Lewisetta	MVP-NH-2	NH	2	25	17	11/9/23 16:01	11/9/23	16:01:45	1
B250	11/9/23 16:01	Lewisetta	MVP-NH-2	NH	2	43	32	11/7/24 14:05	11/7/24	14:05:49	3
B250	11/9/23 16:01	Lewisetta	MVP-NH-2	NH	2	32	21	4/30/24 12:40	4/30/24	12:40:11	2
A282	11/9/23 14:35	Lewisetta	MVP-LOLA-3	LOLA	3	41	21	5/7/24 9:47	5/7/24	9:47:26	2
A282	11/9/23 14:35	Lewisetta	MVP-LOLA-3	LOLA	3	24	17	11/9/23 14:35	11/9/23	14:35:28	1
A282	11/9/23 14:35	Lewisetta	MVP-LOLA-3	LOLA	3	28	19	4/30/24 13:24	4/30/24	13:24:48	2
A282	11/9/23 14:35	Lewisetta	MVP-LOLA-3	LOLA	3	69	44	11/7/24 13:50	11/7/24	13:50:01	3
A282	11/9/23 14:35	Lewisetta	MVP-LOLA-3	LOLA	3	81	59	5/20/25 16:09	5/20/25	16:09:16	4
B192	11/9/23 14:58	Lewisetta	MVP-LOLA-1	LOLA	1	84	66	5/20/25 15:15	5/20/25	15:15:07	4
B192	11/9/23 14:58	Lewisetta	MVP-LOLA-1	LOLA	1	69	49	11/7/24 16:56	11/7/24	16:56:26	3
B192	11/9/23 14:58	Lewisetta	MVP-LOLA-1	LOLA	1	31	25	4/30/24 13:10	4/30/24	13:10:16	2
B192	11/9/23 14:58	Lewisetta	MVP-LOLA-1	LOLA	1	31	22	11/9/23 14:58	11/9/23	14:58:11	1
B177	11/9/23 14:50	Lewisetta	MVP-LOLA-1	LOLA	1	82	59	5/20/25 15:22	5/20/25	15:22:02	4
B177	11/9/23 14:50	Lewisetta	MVP-LOLA-1	LOLA	1	30	22	4/30/24 13:07	4/30/24	13:07:24	2
B177	11/9/23 14:50	Lewisetta	MVP-LOLA-1	LOLA	1	75	48	11/7/24 16:53	11/7/24	16:53:16	3
B177	11/9/23 14:50	Lewisetta	MVP-LOLA-1	LOLA	1	26	19	11/9/23 14:50	11/9/23	14:50:23	1
A071	11/7/23 14:52	Lewisetta	MVP-LA-1	LA	1	41	29	5/2/24 13:31	5/2/24	13:31:35	2
A071	11/7/23 14:52	Lewisetta	MVP-LA-1	LA	1	82	52	11/7/24 17:44	11/7/24	17:44:15	3
A071	11/7/23 14:52	Lewisetta	MVP-LA-1	LA	1	37	25	11/7/23 14:52	11/7/23	14:52:32	1
A071	11/7/23 14:52	Lewisetta	MVP-LA-1	LA	1	90	71	5/20/25 16:22	5/20/25	16:22:35	4
A854	11/14/23 16:01	YorkRiver	MVP-ME-5	ME	5	29	18	11/14/23 16:01	11/14/23	16:01:11	1
A854	11/14/23 16:01	YorkRiver	MVP-ME-5	ME	5	32	20	5/6/24 14:04	5/6/24	14:04:30	2
A854	11/14/23 16:01	YorkRiver	MVP-ME-5	ME	5	50	36	11/8/24 10:53	11/8/24	10:53:04	3
B350	11/7/23 15:34	Lewisetta	MVP-LA-3	LA	3	45	25	5/2/24 14:31	5/2/24	14:31:50	2
B350	11/7/23 15:34	Lewisetta	MVP-LA-3	LA	3	47	31	11/7/24 16:15	11/7/24	16:15:07	3
B350	11/7/23 15:34	Lewisetta	MVP-LA-3	LA	3	43	23	11/7/23 15:34	11/7/23	15:34:15	1
E454	11/13/23 15:00	YorkRiver	MVP-LOLA-6	LOLA	6	0	0	5/8/24 13:50	5/8/24	13:50:37	2
E454	11/13/23 15:00	YorkRiver	MVP-LOLA-6	LOLA	6	40	25	11/13/23 15:00	11/13/23	15:00:58	1
E422	11/10/23 14:20	YorkRiver	MVP-FL-4	FL	4	50	35	11/12/24 11:33	11/12/24	11:33:45	3
E422	11/10/23 14:20	YorkRiver	MVP-FL-4	FL	4	21	15	11/10/23 14:20	11/10/23	14:20:20	1
E422	11/10/23 14:20	YorkRiver	MVP-FL-4	FL	4	27	16	5/8/24 14:33	5/8/24	14:33:09	2
C164	11/14/23 15:28	YorkRiver	MVP-LOLA-5	LOLA	5	32	22	5/8/24 13:57	5/8/24	13:57:10	2
C164	11/14/23 15:28	YorkRiver	MVP-LOLA-5	LOLA	5	31	24	11/14/23 15:28	11/14/23	15:28:06	1
C164	11/14/23 15:28	YorkRiver	MVP-LOLA-5	LOLA	5	0	0	11/12/24 10:23	11/12/24	10:23:49	3
C143	11/14/23 14:46	YorkRiver	MVP-VA-4	VA	4	41	27	5/9/24 9:36	5/9/24	9:36:03	2
C143	11/14/23 14:46	YorkRiver	MVP-VA-4	VA	4	77	49	5/25/25 10:50	5/25/25	10:50:48	4
C143	11/14/23 14:46	YorkRiver	MVP-VA-4	VA	4	34	22	11/14/23 14:46	11/14/23	14:46:20	1
C143	11/14/23 14:46	YorkRiver	MVP-VA-4	VA	4	76	48	11/11/24 15:31	11/11/24	15:31:13	3
A907	11/15/23 15:41	YorkRiver	MVP-LOLA-4	LOLA	4	44	25	5/6/24 13:16	5/6/24	13:16:07	2
A907	11/15/23 15:41	YorkRiver	MVP-LOLA-4	LOLA	4	37	22	11/15/23 15:41	11/15/23	15:41:23	1
A907	11/15/23 15:41	YorkRiver	MVP-LOLA-4	LOLA	4	64	42	5/25/25 10:00	5/25/25	10:00:21	4
A907	11/15/23 15:41	YorkRiver	MVP-LOLA-4	LOLA	4	66	46	11/12/24 9:49	11/12/24	9:49:20	3
E286	11/9/23 15:40	Lewisetta	MVP-LA-2	LA	2	34	28	4/30/24 12:48	4/30/24	12:48:25	2
E286	11/9/23 15:40	Lewisetta	MVP-LA-2	LA	2	32	27	11/9/23 15:40	11/9/23	15:40:04	1
E286	11/9/23 15:40	Lewisetta	MVP-LA-2	LA	2	0	0	11/7/24 18:31	11/7/24	18:31:35	3
C154	11/14/23 14:50	YorkRiver	MVP-VA-4	VA	4	51	34	5/25/25 10:50	5/25/25	10:50:12	4
C154	11/14/23 14:50	YorkRiver	MVP-VA-4	VA	4	52	36	11/11/24 15:37	11/11/24	15:37:30	3
C154	11/14/23 14:50	YorkRiver	MVP-VA-4	VA	4	34	22	11/14/23 14:50	11/14/23	14:50:05	1
C154	11/14/23 14:50	YorkRiver	MVP-VA-4	VA	4	36	20	5/8/24 14:12	5/8/24	14:12:45	2
C250	11/14/23 16:04	YorkRiver	MVP-TX-4	TX	4	61	36	11/12/24 9:33	11/12/24	9:33:33	3
C250	11/14/23 16:04	YorkRiver	MVP-TX-4	TX	4	46	26	5/6/24 13:24	5/6/24	13:24:07	2
C250	11/14/23 16:04	YorkRiver	MVP-TX-4	TX	4	39	22	11/14/23 16:04	11/14/23	16:04:05	1
A786	11/14/23 14:42	YorkRiver	MVP-VA-6	VA	6	64	41	5/25/25 10:15	5/25/25	10:15:28	4
A786	11/14/23 14:42	YorkRiver	MVP-VA-6	VA	6	33	21	11/14/23 14:42	11/14/23	14:42:17	1
A786	11/14/23 14:42	YorkRiver	MVP-VA-6	VA	6	61	44	11/11/24 15:55	11/11/24	15:55:37	3
A786	11/14/23 14:42	YorkRiver	MVP-VA-6	VA	6	37	24	5/6/24 13:05	5/6/24	13:05:06	2
A073	11/7/23 14:52	Lewisetta	MVP-LA-1	LA	1	92	54	11/7/24 17:35	11/7/24	17:35:11	3
A073	11/7/23 14:52	Lewisetta	MVP-LA-1	LA	1	50	30	5/3/24 8:52	5/3/24	8:52:57	2
A073	11/7/23 14:52	Lewisetta	MVP-LA-1	LA	1	114	58	5/20/25 16:16	5/20/25	16:16:04	4
A073	11/7/23 14:52	Lewisetta	MVP-LA-1	LA	1	45	24	11/7/23 14:52	11/7/23	14:52:59	1
C173	11/14/23 15:35	YorkRiver	MVP-LOLA-5	LOLA	5	37	24	11/14/23 15:35	11/14/23	15:35:09	1
B433	11/7/23 15:26	Lewisetta	MVP-FL-1	FL	1	73	44	11/7/24 12:56	11/7/24	12:56:34	3
B433	11/7/23 15:26	Lewisetta	MVP-FL-1	FL	1	43	27	5/3/24 9:20	5/3/24	9:20:53	2
B433	11/7/23 15:26	Lewisetta	MVP-FL-1	FL	1	40	30	11/7/23 15:26	11/7/23	15:26:21	1
B433	11/7/23 15:26	Lewisetta	MVP-FL-1	FL	1	95	44	5/20/25 15:19	5/20/25	15:19:07	4
C072	11/13/23 14:40	YorkRiver	MVP-NH-5	NH	5	34	27	11/13/23 14:40	11/13/23	14:40:31	1
C072	11/13/23 14:40	YorkRiver	MVP-NH-5	NH	5	33	25	5/6/24 13:11	5/6/24	13:11:13	2
A525	11/10/23 14:33	YorkRiver	MVP-LA-4	LA	4	37	28	5/9/24 9:28	5/9/24	9:28:20	2
A525	11/10/23 14:33	YorkRiver	MVP-LA-4	LA	4	52	41	11/12/24 10:20	11/12/24	10:20:54	3
A525	11/10/23 14:33	YorkRiver	MVP-LA-4	LA	4	29	20	11/10/23 14:33	11/10/23	14:33:01	1
2112	11/7/23 15:50	Lewisetta	MVP-ME-2	ME	2	26	18	11/7/23 15:50	11/7/23	15:50:45	1
2112	11/7/23 15:50	Lewisetta	MVP-ME-2	ME	2	28	18	5/2/24 15:12	5/2/24	15:12:29	2
B071	11/9/23 14:39	Lewisetta	MVP-TX-2	TX	2	35	25	4/30/24 13:17	4/30/24	13:17:29	2
B071	11/9/23 14:39	Lewisetta	MVP-TX-2	TX	2	62	42	11/7/24 13:05	11/7/24	13:05:06	3
B071	11/9/23 14:39	Lewisetta	MVP-TX-2	TX	2	30	20	11/9/23 14:39	11/9/23	14:39:59	1
B071	11/9/23 14:39	Lewisetta	MVP-TX-2	TX	2	82	61	5/20/25 14:59	5/20/25	14:59:48	4
A582	11/13/23 14:31	YorkRiver	MVP-DEBY-5	DEBY	5	30	19	5/6/24 11:59	5/6/24	11:59:22	2
A582	11/13/23 14:31	YorkRiver	MVP-DEBY-5	DEBY	5	60	39	11/12/24 9:37	11/12/24	9:37:50	3
A582	11/13/23 14:31	YorkRiver	MVP-DEBY-5	DEBY	5	29	20	11/13/23 14:31	11/13/23	14:31:11	1
A582	11/13/23 14:31	YorkRiver	MVP-DEBY-5	DEBY	5	62	41	5/25/25 11:08	5/25/25	11:08:18	4
A603	11/13/23 14:44	YorkRiver	MVP-DEBY-5	DEBY	5	0	0	5/6/24 11:56	5/6/24	11:56:52	2
A603	11/13/23 14:44	YorkRiver	MVP-DEBY-5	DEBY	5	39	24	11/13/23 14:44	11/13/23	14:44:36	1
A120	11/7/23 15:12	Lewisetta	MVP-VA-2	VA	2	33	24	11/7/23 15:12	11/7/23	15:12:56	1
A120	11/7/23 15:12	Lewisetta	MVP-VA-2	VA	2	42	31	5/3/24 9:07	5/3/24	9:07:44	2
C118	11/13/23 15:24	YorkRiver	MVP-NH-6	NH	6	36	22	5/9/24 10:00	5/9/24	10:00:54	2
C118	11/13/23 15:24	YorkRiver	MVP-NH-6	NH	6	45	31	11/8/24 10:41	11/8/24	10:41:39	3
C118	11/13/23 15:24	YorkRiver	MVP-NH-6	NH	6	30	19	11/13/23 15:24	11/13/23	15:24:12	1
E466	11/13/23 14:55	YorkRiver	MVP-FL-5	FL	5	42	20	5/8/24 13:34	5/8/24	13:34:44	2
E466	11/13/23 14:55	YorkRiver	MVP-FL-5	FL	5	37	18	11/13/23 14:55	11/13/23	14:55:31	1
D767	11/7/23 15:08	Lewisetta	MVP-VA-1	VA	1	95	70	5/20/25 15:20	5/20/25	15:20:36	4
D767	11/7/23 15:08	Lewisetta	MVP-VA-1	VA	1	75	52	11/7/24 16:08	11/7/24	16:08:27	3
D767	11/7/23 15:08	Lewisetta	MVP-VA-1	VA	1	41	27	5/3/24 8:38	5/3/24	8:38:26	2
D767	11/7/23 15:08	Lewisetta	MVP-VA-1	VA	1	33	21	11/7/23 15:08	11/7/23	15:08:38	1
A259	11/9/23 14:24	Lewisetta	MVP-LOLA-3	LOLA	3	89	70	5/20/25 16:01	5/20/25	16:01:40	4
A259	11/9/23 14:24	Lewisetta	MVP-LOLA-3	LOLA	3	40	24	11/9/23 14:24	11/9/23	14:24:22	1
A259	11/9/23 14:24	Lewisetta	MVP-LOLA-3	LOLA	3	43	25	4/30/24 13:23	4/30/24	13:23:02	2
A259	11/9/23 14:24	Lewisetta	MVP-LOLA-3	LOLA	3	83	53	11/7/24 13:56	11/7/24	13:56:44	3
A000	11/7/23 14:17	Lewisetta	MVP-DEBY-3	DEBY	3	54	30	5/3/24 8:07	5/3/24	8:07:33	2
A000	11/7/23 14:17	Lewisetta	MVP-DEBY-3	DEBY	3	105	65	11/7/24 12:39	11/7/24	12:39:30	3
A000	11/7/23 14:17	Lewisetta	MVP-DEBY-3	DEBY	3	103	61	5/20/25 16:47	5/20/25	16:47:42	4
A000	11/7/23 14:17	Lewisetta	MVP-DEBY-3	DEBY	3	48	29	11/7/23 14:17	11/7/23	14:17:34	1
A490	11/10/23 15:09	YorkRiver	MVP-NH-4	NH	4	17	11	11/10/23 15:09	11/10/23	15:09:43	1
A519	11/10/23 14:28	YorkRiver	MVP-LA-4	LA	4	28	22	5/8/24 13:18	5/8/24	13:18:12	2
A519	11/10/23 14:28	YorkRiver	MVP-LA-4	LA	4	24	17	11/10/23 14:28	11/10/23	14:28:35	1
A519	11/10/23 14:28	YorkRiver	MVP-LA-4	LA	4	50	36	11/12/24 10:18	11/12/24	10:18:40	3
B229	11/9/23 15:54	Lewisetta	MVP-NH-1	NH	1	28	20	4/30/24 13:36	4/30/24	13:36:44	2
B229	11/9/23 15:54	Lewisetta	MVP-NH-1	NH	1	26	21	11/7/24 13:57	11/7/24	13:57:25	3
B229	11/9/23 15:54	Lewisetta	MVP-NH-1	NH	1	25	20	11/9/23 15:54	11/9/23	15:54:14	1
A197	11/7/23 15:31	Lewisetta	MVP-LA-3	LA	3	54	41	11/7/24 16:12	11/7/24	16:12:06	3
A197	11/7/23 15:31	Lewisetta	MVP-LA-3	LA	3	38	29	11/7/23 15:31	11/7/23	15:31:40	1
A197	11/7/23 15:31	Lewisetta	MVP-LA-3	LA	3	47	34	5/3/24 8:21	5/3/24	8:21:46	2
A197	11/7/23 15:31	Lewisetta	MVP-LA-3	LA	3	63	57	5/20/25 16:21	5/20/25	16:21:00	4
C267	11/14/23 16:11	YorkRiver	MVP-TX-4	TX	4	74	50	11/12/24 9:31	11/12/24	9:31:50	3
C267	11/14/23 16:11	YorkRiver	MVP-TX-4	TX	4	34	21	11/14/23 16:11	11/14/23	16:11:58	1
C267	11/14/23 16:11	YorkRiver	MVP-TX-4	TX	4	42	29	5/6/24 13:23	5/6/24	13:23:22	2
D724	11/7/23 11:56	Lewisetta	MVP-ME-1	ME	1	0	0	11/7/24 16:46	11/7/24	16:46:24	3
D724	11/7/23 11:56	Lewisetta	MVP-ME-1	ME	1	29	20	5/2/24 14:40	5/2/24	14:40:58	2
D724	11/7/23 11:56	Lewisetta	MVP-ME-1	ME	1	26	18	11/7/23 11:56	11/7/23	11:56:09	1
A170	11/7/23 15:37	Lewisetta	MVP-LA-3	LA	3	46	31	5/3/24 8:22	5/3/24	8:22:13	2
A170	11/7/23 15:37	Lewisetta	MVP-LA-3	LA	3	37	31	11/7/23 15:37	11/7/23	15:37:37	1
A170	11/7/23 15:37	Lewisetta	MVP-LA-3	LA	3	66	51	11/7/24 15:54	11/7/24	15:54:30	3
A170	11/7/23 15:37	Lewisetta	MVP-LA-3	LA	3	71	53	5/20/25 16:27	5/20/25	16:27:10	4
E063	11/7/23 14:27	Lewisetta	MVP-FL-2	FL	2	65	40	11/7/24 12:38	11/7/24	12:38:18	3
E063	11/7/23 14:27	Lewisetta	MVP-FL-2	FL	2	38	23	5/2/24 13:56	5/2/24	13:56:17	2
E063	11/7/23 14:27	Lewisetta	MVP-FL-2	FL	2	82	50	5/20/25 14:05	5/20/25	14:05:01	4
E063	11/7/23 14:27	Lewisetta	MVP-FL-2	FL	2	35	23	11/7/23 14:27	11/7/23	14:27:01	1
B179	11/9/23 14:52	Lewisetta	MVP-LOLA-1	LOLA	1	47	34	11/9/23 14:52	11/9/23	14:52:09	1
B179	11/9/23 14:52	Lewisetta	MVP-LOLA-1	LOLA	1	52	38	5/1/24 8:51	5/1/24	8:51:22	2
B179	11/9/23 14:52	Lewisetta	MVP-LOLA-1	LOLA	1	88	50	11/7/24 17:03	11/7/24	17:03:42	3
B179	11/9/23 14:52	Lewisetta	MVP-LOLA-1	LOLA	1	94	66	5/20/25 15:22	5/20/25	15:22:29	4
A474	11/10/23 15:01	YorkRiver	MVP-NH-4	NH	4	32	22	11/10/23 15:01	11/10/23	15:01:11	1
A474	11/10/23 15:01	YorkRiver	MVP-NH-4	NH	4	34	23	5/9/24 10:07	5/9/24	10:07:02	2
C391	11/15/23 15:25	YorkRiver	MVP-TX-6	TX	6	28	21	11/15/23 15:25	11/15/23	15:25:14	1
C391	11/15/23 15:25	YorkRiver	MVP-TX-6	TX	6	40	25	5/9/24 10:10	5/9/24	10:10:52	2
C169	11/14/23 15:31	YorkRiver	MVP-LOLA-5	LOLA	5	38	30	5/8/24 13:57	5/8/24	13:57:54	2
C169	11/14/23 15:31	YorkRiver	MVP-LOLA-5	LOLA	5	77	51	11/12/24 10:33	11/12/24	10:33:21	3
C169	11/14/23 15:31	YorkRiver	MVP-LOLA-5	LOLA	5	35	24	11/14/23 15:31	11/14/23	15:31:24	1
C169	11/14/23 15:31	YorkRiver	MVP-LOLA-5	LOLA	5	73	56	5/25/25 10:42	5/25/25	10:42:51	4
E551	11/15/23 15:22	YorkRiver	MVP-FL-6	FL	6	39	23	11/15/23 15:22	11/15/23	15:22:54	1
E551	11/15/23 15:22	YorkRiver	MVP-FL-6	FL	6	43	25	5/6/24 11:31	5/6/24	11:31:38	2
E217-D761	11/7/23 15:41	Lewisetta	MVP-ME-2	ME	2	38	29	11/7/24 14:20	11/7/24	14:20:11	3
E217-D761	11/7/23 15:41	Lewisetta	MVP-ME-2	ME	2	27	14	11/7/23 15:41	11/7/23	15:41:42	1
E217-D761	11/7/23 15:41	Lewisetta	MVP-ME-2	ME	2	37	24	5/2/24 15:10	5/2/24	15:10:15	2
B021	11/9/23 14:04	Lewisetta	MVP-NH-3	NH	3	41	30	5/1/24 8:23	5/1/24	8:23:17	2
B021	11/9/23 14:04	Lewisetta	MVP-NH-3	NH	3	36	28	11/9/23 14:04	11/9/23	14:04:34	1
B021	11/9/23 14:04	Lewisetta	MVP-NH-3	NH	3	63	40	11/7/24 18:01	11/7/24	18:01:39	3
B021	11/9/23 14:04	Lewisetta	MVP-NH-3	NH	3	63	46	5/20/25 14:17	5/20/25	14:17:45	4
E508	11/14/23 15:05	YorkRiver	MVP-DEBY-6	DEBY	6	33	23	11/14/23 15:05	11/14/23	15:05:59	1
E508	11/14/23 15:05	YorkRiver	MVP-DEBY-6	DEBY	6	40	26	5/7/24 10:03	5/7/24	10:03:21	2
E508	11/14/23 15:05	YorkRiver	MVP-DEBY-6	DEBY	6	41	25	5/7/24 10:33	5/7/24	10:33:09	2
A890	11/15/23 15:32	YorkRiver	MVP-LA-6	LA	6	39	26	5/7/24 9:18	5/7/24	9:18:05	2
A890	11/15/23 15:32	YorkRiver	MVP-LA-6	LA	6	37	24	11/15/23 15:32	11/15/23	15:32:19	1
A824	11/14/23 15:49	YorkRiver	MVP-ME-5	ME	5	33	21	5/6/24 14:05	5/6/24	14:05:04	2
A824	11/14/23 15:49	YorkRiver	MVP-ME-5	ME	5	32	22	11/14/23 15:49	11/14/23	15:49:19	1
E210	11/7/23 15:59	Lewisetta	MVP-TX-1	TX	1	38	32	5/2/24 13:42	5/2/24	13:42:26	2
E210	11/7/23 15:59	Lewisetta	MVP-TX-1	TX	1	32	30	11/7/23 15:59	11/7/23	15:59:29	1
E210	11/7/23 15:59	Lewisetta	MVP-TX-1	TX	1	30	25	5/20/25 15:50	5/20/25	15:50:18	4
E210	11/7/23 15:59	Lewisetta	MVP-TX-1	TX	1	35	30	11/7/24 17:20	11/7/24	17:20:25	3
C188	11/14/23 15:41	YorkRiver	MVP-LOLA-5	LOLA	5	39	24	11/14/23 15:41	11/14/23	15:41:11	1
C188	11/14/23 15:41	YorkRiver	MVP-LOLA-5	LOLA	5	44	29	5/9/24 9:49	5/9/24	9:49:47	2
B402	11/7/23 15:52	Lewisetta	MVP-VA-3	VA	3	40	25	11/7/23 15:52	11/7/23	15:52:07	1
B402	11/7/23 15:52	Lewisetta	MVP-VA-3	VA	3	50	31	5/3/24 8:25	5/3/24	8:25:24	2
A912	11/15/23 15:42	YorkRiver	MVP-LOLA-4	LOLA	4	27	17	5/6/24 13:16	5/6/24	13:16:47	2
A912	11/15/23 15:42	YorkRiver	MVP-LOLA-4	LOLA	4	0	0	11/12/24 9:51	11/12/24	9:51:59	3
A912	11/15/23 15:42	YorkRiver	MVP-LOLA-4	LOLA	4	27	18	11/15/23 15:42	11/15/23	15:42:51	1
E425	11/13/23 14:50	YorkRiver	MVP-LOLA-6	LOLA	6	58	41	5/25/25 10:04	5/25/25	10:04:56	4
E425	11/13/23 14:50	YorkRiver	MVP-LOLA-6	LOLA	6	61	41	11/12/24 11:09	11/12/24	11:09:32	3
E425	11/13/23 14:50	YorkRiver	MVP-LOLA-6	LOLA	6	30	18	11/13/23 14:50	11/13/23	14:50:13	1
E425	11/13/23 14:50	YorkRiver	MVP-LOLA-6	LOLA	6	31	20	5/8/24 13:45	5/8/24	13:45:01	2
A027	11/7/23 13:46	Lewisetta	MVP-DEBY-3	DEBY	3	51	27	5/3/24 8:08	5/3/24	8:08:24	2
A027	11/7/23 13:46	Lewisetta	MVP-DEBY-3	DEBY	3	40	26	11/7/23 13:46	11/7/23	13:46:46	1
A027	11/7/23 13:46	Lewisetta	MVP-DEBY-3	DEBY	3	105	58	11/7/24 12:33	11/7/24	12:33:23	3
A027	11/7/23 13:46	Lewisetta	MVP-DEBY-3	DEBY	3	115	60	5/20/25 16:48	5/20/25	16:48:13	4
VA-3-extra	11/7/23 15:44	Lewisetta	MVP-VA-3	VA	3	20	15	11/7/23 15:46	11/7/23	15:46:12	1
VA-3-extra	11/7/23 15:44	Lewisetta	MVP-VA-3	VA	3	25	17	11/7/23 15:46	11/7/23	15:46:36	1
VA-3-extra	11/7/23 15:44	Lewisetta	MVP-VA-3	VA	3	21	16	11/7/23 15:45	11/7/23	15:45:55	1
VA-3-extra	11/7/23 15:44	Lewisetta	MVP-VA-3	VA	3	21	19	11/7/23 15:45	11/7/23	15:45:34	1
VA-3-extra	11/7/23 15:44	Lewisetta	MVP-VA-3	VA	3	20	14	11/7/23 15:45	11/7/23	15:45:13	1
VA-3-extra	11/7/23 15:44	Lewisetta	MVP-VA-3	VA	3	20	17	11/7/23 15:44	11/7/23	15:44:49	1
VA-3-extra	11/7/23 15:44	Lewisetta	MVP-VA-3	VA	3	32	25	5/2/24 14:29	5/2/24	14:29:03	2
A140	11/7/23 15:23	Lewisetta	MVP-DEBY-1	DEBY	1	86	76	5/21/25 15:40	5/21/25	15:40:56	4
A140	11/7/23 15:23	Lewisetta	MVP-DEBY-1	DEBY	1	38	24	5/2/24 14:10	5/2/24	14:10:51	2
A140	11/7/23 15:23	Lewisetta	MVP-DEBY-1	DEBY	1	39	25	11/7/23 15:23	11/7/23	15:23:56	1
A140	11/7/23 15:23	Lewisetta	MVP-DEBY-1	DEBY	1	62	45	11/7/24 17:16	11/7/24	17:16:30	3
2097-D757	11/7/23 15:45	Lewisetta	MVP-ME-2	ME	2	56	39	11/7/24 14:35	11/7/24	14:35:31	3
2097-D757	11/7/23 15:45	Lewisetta	MVP-ME-2	ME	2	39	28	5/20/25 15:03	5/20/25	15:03:56	4
2097-D757	11/7/23 15:45	Lewisetta	MVP-ME-2	ME	2	31	23	5/2/24 15:11	5/2/24	15:11:23	2
2097-D757	11/7/23 15:45	Lewisetta	MVP-ME-2	ME	2	27	16	11/7/23 15:45	11/7/23	15:45:37	1
C044	11/13/23 14:30	YorkRiver	MVP-NH-5	NH	5	35	23	11/13/23 14:30	11/13/23	14:30:11	1
C044	11/13/23 14:30	YorkRiver	MVP-NH-5	NH	5	37	25	5/6/24 13:13	5/6/24	13:13:47	2
C044	11/13/23 14:30	YorkRiver	MVP-NH-5	NH	5	58	40	11/12/24 9:06	11/12/24	9:06:35	3
E567	11/15/23 15:28	YorkRiver	MVP-FL-6	FL	6	36	25	5/6/24 11:35	5/6/24	11:35:23	2
E567	11/15/23 15:28	YorkRiver	MVP-FL-6	FL	6	32	21	11/15/23 15:28	11/15/23	15:28:34	1
E567	11/15/23 15:28	YorkRiver	MVP-FL-6	FL	6	53	41	5/25/25 11:18	5/25/25	11:18:05	4
E567	11/15/23 15:28	YorkRiver	MVP-FL-6	FL	6	51	38	11/8/24 10:41	11/8/24	10:41:54	3
A842	11/14/23 15:55	YorkRiver	MVP-ME-5	ME	5	39	24	11/14/23 15:55	11/14/23	15:55:51	1
A842	11/14/23 15:55	YorkRiver	MVP-ME-5	ME	5	38	23	5/7/24 10:14	5/7/24	10:14:07	2
B271	11/9/23 15:52	Lewisetta	MVP-NH-2	NH	2	36	25	5/1/24 8:12	5/1/24	8:12:05	2
B271	11/9/23 15:52	Lewisetta	MVP-NH-2	NH	2	29	21	11/9/23 15:52	11/9/23	15:52:16	1
B271	11/9/23 15:52	Lewisetta	MVP-NH-2	NH	2	63	49	5/20/25 14:32	5/20/25	14:32:30	4
B271	11/9/23 15:52	Lewisetta	MVP-NH-2	NH	2	57	42	11/7/24 14:15	11/7/24	14:15:30	3
D760	11/7/23 15:44	Lewisetta	MVP-ME-2	ME	2	37	21	11/7/23 15:44	11/7/23	15:44:57	1
D760	11/7/23 15:44	Lewisetta	MVP-ME-2	ME	2	42	23	5/2/24 15:10	5/2/24	15:10:21	2
D760	11/7/23 15:44	Lewisetta	MVP-ME-2	ME	2	57	42	11/7/24 14:24	11/7/24	14:24:28	3
A682	11/13/23 15:28	YorkRiver	MVP-VA-5	VA	5	55	50	11/12/24 11:49	11/12/24	11:49:21	3
A682	11/13/23 15:28	YorkRiver	MVP-VA-5	VA	5	28	19	11/13/23 15:28	11/13/23	15:28:46	1
A682	11/13/23 15:28	YorkRiver	MVP-VA-5	VA	5	34	21	5/8/24 13:30	5/8/24	13:30:17	2
B083	11/9/23 14:46	Lewisetta	MVP-TX-2	TX	2	60	40	11/7/24 13:04	11/7/24	13:04:37	3
B083	11/9/23 14:46	Lewisetta	MVP-TX-2	TX	2	35	25	11/9/23 14:46	11/9/23	14:46:05	1
B083	11/9/23 14:46	Lewisetta	MVP-TX-2	TX	2	72	57	5/20/25 14:58	5/20/25	14:58:54	4
B083	11/9/23 14:46	Lewisetta	MVP-TX-2	TX	2	40	29	4/30/24 13:13	4/30/24	13:13:29	2
E606	11/15/23 15:43	YorkRiver	MVP-DEBY-4	DEBY	4	62	39	11/12/24 9:02	11/12/24	9:02:09	3
E606	11/15/23 15:43	YorkRiver	MVP-DEBY-4	DEBY	4	28	15	5/6/24 13:34	5/6/24	13:34:13	2
E606	11/15/23 15:43	YorkRiver	MVP-DEBY-4	DEBY	4	23	11	11/15/23 15:43	11/15/23	15:43:02	1
B403	11/7/23 16:02	Lewisetta	MVP-VA-3	VA	3	33	26	11/7/23 16:02	11/7/23	16:02:00	1
B403	11/7/23 16:02	Lewisetta	MVP-VA-3	VA	3	38	33	5/3/24 8:25	5/3/24	8:25:58	2
A605	11/13/23 14:45	YorkRiver	MVP-DEBY-5	DEBY	5	40	25	5/7/24 10:44	5/7/24	10:44:42	2
A605	11/13/23 14:45	YorkRiver	MVP-DEBY-5	DEBY	5	39	27	11/13/23 14:45	11/13/23	14:45:24	1
A605	11/13/23 14:45	YorkRiver	MVP-DEBY-5	DEBY	5	64	46	11/12/24 9:36	11/12/24	9:36:54	3
A605	11/13/23 14:45	YorkRiver	MVP-DEBY-5	DEBY	5	65	47	5/25/25 11:04	5/25/25	11:04:16	4
A066	11/7/23 14:51	Lewisetta	MVP-LA-1	LA	1	97	54	5/20/25 16:20	5/20/25	16:20:22	4
A066	11/7/23 14:51	Lewisetta	MVP-LA-1	LA	1	34	24	11/7/23 14:51	11/7/23	14:51:30	1
A066	11/7/23 14:51	Lewisetta	MVP-LA-1	LA	1	39	27	5/2/24 13:29	5/2/24	13:29:15	2
A066	11/7/23 14:51	Lewisetta	MVP-LA-1	LA	1	94	51	11/7/24 17:45	11/7/24	17:45:17	3
A246	11/9/23 14:32	Lewisetta	MVP-ME-3	ME	3	34	27	5/1/24 8:39	5/1/24	8:39:00	2
A246	11/9/23 14:32	Lewisetta	MVP-ME-3	ME	3	27	19	11/9/23 14:32	11/9/23	14:32:43	1
A860	11/15/23 15:21	YorkRiver	MVP-LA-6	LA	6	0	0	11/8/24 11:00	11/8/24	11:00:24	3
A860	11/15/23 15:21	YorkRiver	MVP-LA-6	LA	6	36	25	11/15/23 15:21	11/15/23	15:21:47	1
A860	11/15/23 15:21	YorkRiver	MVP-LA-6	LA	6	42	30	5/7/24 9:19	5/7/24	9:19:11	2
E619	11/15/23 15:45	YorkRiver	MVP-DEBY-4	DEBY	4	35	25	5/6/24 13:33	5/6/24	13:33:46	2
E619	11/15/23 15:45	YorkRiver	MVP-DEBY-4	DEBY	4	28	20	11/15/23 15:45	11/15/23	15:45:47	1
B331	11/7/23 15:07	Lewisetta	MVP-VA-1	VA	1	79	61	5/20/25 15:19	5/20/25	15:19:02	4
B331	11/7/23 15:07	Lewisetta	MVP-VA-1	VA	1	26	22	5/2/24 15:04	5/2/24	15:04:03	2
B331	11/7/23 15:07	Lewisetta	MVP-VA-1	VA	1	54	44	11/7/24 16:09	11/7/24	16:09:26	3
B331	11/7/23 15:07	Lewisetta	MVP-VA-1	VA	1	23	16	11/7/23 15:07	11/7/23	15:07:33	1
A674	11/13/23 15:25	YorkRiver	MVP-VA-5	VA	5	33	18	11/13/23 15:25	11/13/23	15:25:37	1
A674	11/13/23 15:25	YorkRiver	MVP-VA-5	VA	5	35	19	5/8/24 13:30	5/8/24	13:30:33	2
E298	11/9/23 15:44	Lewisetta	MVP-LA-2	LA	2	95	55	11/7/24 17:40	11/7/24	17:40:31	3
E298	11/9/23 15:44	Lewisetta	MVP-LA-2	LA	2	105	66	5/20/25 14:24	5/20/25	14:24:51	4
E298	11/9/23 15:44	Lewisetta	MVP-LA-2	LA	2	54	35	5/1/24 8:46	5/1/24	8:46:53	2
E298	11/9/23 15:44	Lewisetta	MVP-LA-2	LA	2	48	34	11/9/23 15:44	11/9/23	15:44:01	1
B245	11/9/23 16:02	Lewisetta	MVP-NH-1	NH	1	23	16	11/9/23 16:02	11/9/23	16:02:10	1
B245	11/9/23 16:02	Lewisetta	MVP-NH-1	NH	1	26	18	4/30/24 13:35	4/30/24	13:35:40	2
A581	11/13/23 14:30	YorkRiver	MVP-DEBY-5	DEBY	5	38	24	5/6/24 11:59	5/6/24	11:59:13	2
A581	11/13/23 14:30	YorkRiver	MVP-DEBY-5	DEBY	5	75	53	5/25/25 11:07	5/25/25	11:07:50	4
A581	11/13/23 14:30	YorkRiver	MVP-DEBY-5	DEBY	5	35	23	11/13/23 14:30	11/13/23	14:30:46	1
A581	11/13/23 14:30	YorkRiver	MVP-DEBY-5	DEBY	5	69	42	11/12/24 9:31	11/12/24	9:31:52	3
B067	11/9/23 14:38	Lewisetta	MVP-TX-2	TX	2	38	29	4/30/24 13:17	4/30/24	13:17:06	2
B067	11/9/23 14:38	Lewisetta	MVP-TX-2	TX	2	33	24	11/9/23 14:38	11/9/23	14:38:07	1
B067	11/9/23 14:38	Lewisetta	MVP-TX-2	TX	2	48	42	11/7/24 13:24	11/7/24	13:24:19	3
A530	11/10/23 14:35	YorkRiver	MVP-LA-4	LA	4	46	32	11/12/24 10:21	11/12/24	10:21:58	3
A530	11/10/23 14:35	YorkRiver	MVP-LA-4	LA	4	26	16	11/10/23 14:35	11/10/23	14:35:48	1
A530	11/10/23 14:35	YorkRiver	MVP-LA-4	LA	4	29	17	5/8/24 13:20	5/8/24	13:20:08	2
B220	11/9/23 15:51	Lewisetta	MVP-NH-1	NH	1	35	31	11/7/24 14:03	11/7/24	14:03:52	3
B220	11/9/23 15:51	Lewisetta	MVP-NH-1	NH	1	30	21	4/30/24 13:36	4/30/24	13:36:15	2
B220	11/9/23 15:51	Lewisetta	MVP-NH-1	NH	1	29	21	11/9/23 15:51	11/9/23	15:51:09	1
B323	11/7/23 11:59	Lewisetta	MVP-ME-1	ME	1	40	31	5/2/24 14:41	5/2/24	14:41:38	2
B323	11/7/23 11:59	Lewisetta	MVP-ME-1	ME	1	45	38	11/7/24 16:38	11/7/24	16:38:30	3
B323	11/7/23 11:59	Lewisetta	MVP-ME-1	ME	1	31	24	11/7/23 11:59	11/7/23	11:59:30	1
C010	11/13/23 14:35	YorkRiver	MVP-TX-5	TX	5	39	26	5/8/24 13:07	5/8/24	13:07:40	2
C010	11/13/23 14:35	YorkRiver	MVP-TX-5	TX	5	32	21	11/13/23 14:35	11/13/23	14:35:59	1
C010	11/13/23 14:35	YorkRiver	MVP-TX-5	TX	5	53	38	11/12/24 8:58	11/12/24	8:58:10	3
A853	11/14/23 16:00	YorkRiver	MVP-ME-5	ME	5	23	14	11/14/23 16:00	11/14/23	16:00:49	1
A853	11/14/23 16:00	YorkRiver	MVP-ME-5	ME	5	36	16	11/8/24 10:56	11/8/24	10:56:31	3
A853	11/14/23 16:00	YorkRiver	MVP-ME-5	ME	5	24	14	5/6/24 14:05	5/6/24	14:05:02	2
E053	11/7/23 14:32	Lewisetta	MVP-FL-2	FL	2	73	41	11/7/24 12:38	11/7/24	12:38:46	3
E053	11/7/23 14:32	Lewisetta	MVP-FL-2	FL	2	47	30	5/3/24 9:11	5/3/24	9:11:49	2
E053	11/7/23 14:32	Lewisetta	MVP-FL-2	FL	2	94	56	5/20/25 14:13	5/20/25	14:13:01	4
E053	11/7/23 14:32	Lewisetta	MVP-FL-2	FL	2	42	26	11/7/23 14:32	11/7/23	14:32:34	1
B183	11/9/23 16:37	Lewisetta	MVP-LOLA-1	LOLA	1	66	41	11/7/24 16:54	11/7/24	16:54:44	3
B183	11/9/23 16:37	Lewisetta	MVP-LOLA-1	LOLA	1	38	29	4/30/24 13:09	4/30/24	13:09:08	2
B183	11/9/23 16:37	Lewisetta	MVP-LOLA-1	LOLA	1	74	52	5/20/25 15:05	5/20/25	15:05:11	4
B183	11/9/23 16:37	Lewisetta	MVP-LOLA-1	LOLA	1	35	24	11/9/23 16:37	11/9/23	16:37:03	1
C033	11/13/23 14:46	YorkRiver	MVP-TX-5	TX	5	39	28	5/9/24 9:56	5/9/24	9:56:44	2
C033	11/13/23 14:46	YorkRiver	MVP-TX-5	TX	5	30	18	11/13/23 14:46	11/13/23	14:46:53	1
E132	11/7/23 15:12	Lewisetta	MVP-FL-3	FL	3	32	22	5/2/24 14:51	5/2/24	14:51:43	2
E132	11/7/23 15:12	Lewisetta	MVP-FL-3	FL	3	63	45	11/7/24 13:37	11/7/24	13:37:57	3
E132	11/7/23 15:12	Lewisetta	MVP-FL-3	FL	3	66	46	5/20/25 15:50	5/20/25	15:50:07	4
E132	11/7/23 15:12	Lewisetta	MVP-FL-3	FL	3	28	22	11/7/23 15:12	11/7/23	15:12:33	1
C320	11/14/23 15:18	YorkRiver	MVP-ME-4	ME	4	31	20	5/8/24 14:09	5/8/24	14:09:36	2
C320	11/14/23 15:18	YorkRiver	MVP-ME-4	ME	4	27	17	11/14/23 15:18	11/14/23	15:18:29	1
C320	11/14/23 15:18	YorkRiver	MVP-ME-4	ME	4	46	39	11/12/24 9:48	11/12/24	9:48:27	3
A781	11/14/23 14:40	YorkRiver	MVP-VA-6	VA	6	35	22	11/14/23 14:40	11/14/23	14:40:10	1
A781	11/14/23 14:40	YorkRiver	MVP-VA-6	VA	6	38	29	5/7/24 9:52	5/7/24	9:52:28	2
A150	11/7/23 15:23	Lewisetta	MVP-DEBY-1	DEBY	1	62	50	11/7/24 17:28	11/7/24	17:28:12	3
A150	11/7/23 15:23	Lewisetta	MVP-DEBY-1	DEBY	1	40	26	5/2/24 14:12	5/2/24	14:12:39	2
A150	11/7/23 15:23	Lewisetta	MVP-DEBY-1	DEBY	1	85	62	5/21/25 15:42	5/21/25	15:42:57	4
A150	11/7/23 15:23	Lewisetta	MVP-DEBY-1	DEBY	1	36	24	11/7/23 15:23	11/7/23	15:23:32	1
B367	11/7/23 16:05	Lewisetta	MVP-VA-3	VA	3	67	53	5/20/25 16:31	5/20/25	16:31:55	4
B367	11/7/23 16:05	Lewisetta	MVP-VA-3	VA	3	29	24	11/7/23 16:05	11/7/23	16:05:09	1
B367	11/7/23 16:05	Lewisetta	MVP-VA-3	VA	3	56	41	11/7/24 14:45	11/7/24	14:45:30	3
B367	11/7/23 16:05	Lewisetta	MVP-VA-3	VA	3	35	29	5/2/24 14:25	5/2/24	14:25:44	2
A213	11/9/23 14:13	Lewisetta	MVP-ME-3	ME	3	53	31	5/1/24 8:39	5/1/24	8:39:00	2
A213	11/9/23 14:13	Lewisetta	MVP-ME-3	ME	3	44	25	11/9/23 14:13	11/9/23	14:13:44	1
A916	11/15/23 15:44	YorkRiver	MVP-LOLA-4	LOLA	4	37	25	11/15/23 15:44	11/15/23	15:44:15	1
A916	11/15/23 15:44	YorkRiver	MVP-LOLA-4	LOLA	4	38	24	5/6/24 13:17	5/6/24	13:17:31	2
A916	11/15/23 15:44	YorkRiver	MVP-LOLA-4	LOLA	4	53	39	11/12/24 9:50	11/12/24	9:50:06	3
B219	11/9/23 15:50	Lewisetta	MVP-NH-1	NH	1	40	29	11/7/24 14:05	11/7/24	14:05:38	3
B219	11/9/23 15:50	Lewisetta	MVP-NH-1	NH	1	30	21	4/30/24 13:46	4/30/24	13:46:00	2
B219	11/9/23 15:50	Lewisetta	MVP-NH-1	NH	1	30	22	11/9/23 15:50	11/9/23	15:50:54	1
A456	11/10/23 14:53	YorkRiver	MVP-NH-4	NH	4	24	20	5/8/24 13:24	5/8/24	13:24:49	2
A456	11/10/23 14:53	YorkRiver	MVP-NH-4	NH	4	23	19	11/10/23 14:53	11/10/23	14:53:15	1
C296	11/14/23 15:07	YorkRiver	MVP-ME-4	ME	4	31	20	5/8/24 14:07	5/8/24	14:07:08	2
C296	11/14/23 15:07	YorkRiver	MVP-ME-4	ME	4	28	18	11/14/23 15:07	11/14/23	15:07:58	1
C366	11/15/23 15:21	YorkRiver	MVP-TX-6	TX	6	29	19	11/15/23 15:21	11/15/23	15:21:00	1
C366	11/15/23 15:21	YorkRiver	MVP-TX-6	TX	6	37	24	5/6/24 13:44	5/6/24	13:44:03	2
C366	11/15/23 15:21	YorkRiver	MVP-TX-6	TX	6	43	31	11/8/24 10:45	11/8/24	10:45:31	3
A016	11/7/23 14:03	Lewisetta	MVP-DEBY-3	DEBY	3	41	26	5/2/24 13:37	5/2/24	13:37:33	2
A016	11/7/23 14:03	Lewisetta	MVP-DEBY-3	DEBY	3	39	27	11/7/23 14:03	11/7/23	14:03:24	1
A016	11/7/23 14:03	Lewisetta	MVP-DEBY-3	DEBY	3	71	53	11/7/24 12:31	11/7/24	12:31:53	3
A016	11/7/23 14:03	Lewisetta	MVP-DEBY-3	DEBY	3	80	63	5/20/25 16:51	5/20/25	16:51:35	4
A478	11/10/23 15:04	YorkRiver	MVP-NH-4	NH	4	26	21	11/10/23 15:04	11/10/23	15:04:18	1
A478	11/10/23 15:04	YorkRiver	MVP-NH-4	NH	4	26	22	5/8/24 13:23	5/8/24	13:23:34	2
A060	11/7/23 14:49	Lewisetta	MVP-LA-1	LA	1	51	26	5/2/24 13:30	5/2/24	13:30:36	2
A060	11/7/23 14:49	Lewisetta	MVP-LA-1	LA	1	117	58	5/20/25 16:24	5/20/25	16:24:56	4
A060	11/7/23 14:49	Lewisetta	MVP-LA-1	LA	1	41	24	11/7/23 14:49	11/7/23	14:49:58	1
A060	11/7/23 14:49	Lewisetta	MVP-LA-1	LA	1	100	55	11/7/24 17:43	11/7/24	17:43:04	3
A207-B399	11/7/23 15:11	Lewisetta	MVP-VA-1	VA	1	75	75	5/20/25 15:13	5/20/25	15:13:31	4
A207-B399	11/7/23 15:11	Lewisetta	MVP-VA-1	VA	1	40	32	5/3/24 8:37	5/3/24	8:37:09	2
A207-B399	11/7/23 15:11	Lewisetta	MVP-VA-1	VA	1	61	56	11/7/24 16:00	11/7/24	16:00:25	3
A207-B399	11/7/23 15:11	Lewisetta	MVP-VA-1	VA	1	33	24	11/7/23 15:11	11/7/23	15:11:30	1
B224	11/9/23 15:52	Lewisetta	MVP-NH-1	NH	1	31	35	5/1/24 8:43	5/1/24	8:43:23	2
B224	11/9/23 15:52	Lewisetta	MVP-NH-1	NH	1	31	25	11/9/23 15:52	11/9/23	15:52:31	1
C073	11/13/23 14:40	YorkRiver	MVP-NH-5	NH	5	29	22	5/6/24 13:13	5/6/24	13:13:12	2
C073	11/13/23 14:40	YorkRiver	MVP-NH-5	NH	5	28	21	11/13/23 14:40	11/13/23	14:40:53	1
C073	11/13/23 14:40	YorkRiver	MVP-NH-5	NH	5	0	0	11/12/24 9:07	11/12/24	9:07:25	3
2001	11/7/23 15:15	Lewisetta	MVP-FL-1	FL	1	71	47	11/7/24 12:56	11/7/24	12:56:48	3
2001	11/7/23 15:15	Lewisetta	MVP-FL-1	FL	1	37	22	5/2/24 14:00	5/2/24	14:00:45	2
2001	11/7/23 15:15	Lewisetta	MVP-FL-1	FL	1	35	21	11/7/23 15:15	11/7/23	15:15:30	1
2001	11/7/23 15:15	Lewisetta	MVP-FL-1	FL	1	87	64	5/20/25 15:25	5/20/25	15:25:06	4
E520	11/14/23 15:12	YorkRiver	MVP-DEBY-6	DEBY	6	75	47	11/12/24 12:02	11/12/24	12:02:33	3
E520	11/14/23 15:12	YorkRiver	MVP-DEBY-6	DEBY	6	38	25	11/14/23 15:12	11/14/23	15:12:23	1
E520	11/14/23 15:12	YorkRiver	MVP-DEBY-6	DEBY	6	43	29	5/7/24 9:59	5/7/24	9:59:45	2
E520	11/14/23 15:12	YorkRiver	MVP-DEBY-6	DEBY	6	82	49	5/25/25 11:00	5/25/25	11:00:42	4
B317	11/7/23 11:53	Lewisetta	MVP-ME-1	ME	1	30	20	11/7/23 11:53	11/7/23	11:53:52	1
B317	11/7/23 11:53	Lewisetta	MVP-ME-1	ME	1	56	37	11/7/24 16:26	11/7/24	16:26:30	3
B317	11/7/23 11:53	Lewisetta	MVP-ME-1	ME	1	34	22	5/2/24 14:39	5/2/24	14:39:53	2
E429	11/13/23 14:51	YorkRiver	MVP-LOLA-6	LOLA	6	0	0	5/8/24 13:45	5/8/24	13:45:03	2
E429	11/13/23 14:51	YorkRiver	MVP-LOLA-6	LOLA	6	32	23	11/13/23 14:51	11/13/23	14:51:49	1
A586	11/13/23 14:33	YorkRiver	MVP-DEBY-5	DEBY	5	36	21	11/13/23 14:33	11/13/23	14:33:12	1
A586	11/13/23 14:33	YorkRiver	MVP-DEBY-5	DEBY	5	73	44	5/25/25 11:12	5/25/25	11:12:59	4
A586	11/13/23 14:33	YorkRiver	MVP-DEBY-5	DEBY	5	43	26	5/7/24 10:43	5/7/24	10:43:52	2
A586	11/13/23 14:33	YorkRiver	MVP-DEBY-5	DEBY	5	72	43	11/12/24 9:30	11/12/24	9:30:47	3
C304	11/14/23 15:11	YorkRiver	MVP-ME-4	ME	4	36	19	5/8/24 14:07	5/8/24	14:07:33	2
C304	11/14/23 15:11	YorkRiver	MVP-ME-4	ME	4	34	19	11/14/23 15:11	11/14/23	15:11:05	1
D730	11/7/23 12:04	Lewisetta	MVP-ME-1	ME	1	44	32	11/7/24 16:42	11/7/24	16:42:00	3
D730	11/7/23 12:04	Lewisetta	MVP-ME-1	ME	1	28	20	11/7/23 12:04	11/7/23	12:04:09	1
D730	11/7/23 12:04	Lewisetta	MVP-ME-1	ME	1	31	20	5/2/24 14:40	5/2/24	14:40:39	2
C045	11/13/23 14:30	YorkRiver	MVP-NH-5	NH	5	33	24	5/7/24 10:38	5/7/24	10:38:45	2
C045	11/13/23 14:30	YorkRiver	MVP-NH-5	NH	5	33	24	11/13/23 14:30	11/13/23	14:30:30	1
B348	11/7/23 15:38	Lewisetta	MVP-LA-3	LA	3	43	28	5/2/24 14:33	5/2/24	14:33:41	2
B348	11/7/23 15:38	Lewisetta	MVP-LA-3	LA	3	39	25	11/7/23 15:38	11/7/23	15:38:15	1
B348	11/7/23 15:38	Lewisetta	MVP-LA-3	LA	3	65	41	5/20/25 16:23	5/20/25	16:23:56	4
B348	11/7/23 15:38	Lewisetta	MVP-LA-3	LA	3	64	41	11/7/24 16:12	11/7/24	16:12:25	3
C252	11/14/23 16:05	YorkRiver	MVP-TX-4	TX	4	50	35	11/12/24 9:27	11/12/24	9:27:32	3
C252	11/14/23 16:05	YorkRiver	MVP-TX-4	TX	4	41	30	5/7/24 9:30	5/7/24	9:30:22	2
C252	11/14/23 16:05	YorkRiver	MVP-TX-4	TX	4	37	26	11/14/23 16:05	11/14/23	16:05:02	1
A649	11/13/23 15:07	YorkRiver	MVP-ME-6	ME	6	39	24	11/13/23 15:07	11/13/23	15:07:38	1
A649	11/13/23 15:07	YorkRiver	MVP-ME-6	ME	6	44	25	5/7/24 9:56	5/7/24	9:56:36	2
C107	11/13/23 15:21	YorkRiver	MVP-NH-6	NH	6	23	15	11/13/23 15:21	11/13/23	15:21:16	1
C107	11/13/23 15:21	YorkRiver	MVP-NH-6	NH	6	28	19	5/8/24 14:04	5/8/24	14:04:18	2
A084	11/7/23 15:20	Lewisetta	MVP-VA-2	VA	2	55	37	5/3/24 9:00	5/3/24	9:00:24	2
A084	11/7/23 15:20	Lewisetta	MVP-VA-2	VA	2	0	0	11/7/24 16:47	11/7/24	16:47:09	3
A084	11/7/23 15:20	Lewisetta	MVP-VA-2	VA	2	41	27	11/7/23 15:20	11/7/23	15:20:07	1
C194	11/14/23 15:44	YorkRiver	MVP-LOLA-5	LOLA	5	27	19	11/14/23 15:44	11/14/23	15:44:40	1
C194	11/14/23 15:44	YorkRiver	MVP-LOLA-5	LOLA	5	47	40	11/12/24 10:33	11/12/24	10:33:00	3
C194	11/14/23 15:44	YorkRiver	MVP-LOLA-5	LOLA	5	30	22	5/8/24 13:58	5/8/24	13:58:41	2
A444	11/9/23 15:53	Lewisetta	MVP-LOLA-2	LOLA	2	45	24	11/9/23 15:53	11/9/23	15:53:46	1
A444	11/9/23 15:53	Lewisetta	MVP-LOLA-2	LOLA	2	48	26	4/30/24 12:58	4/30/24	12:58:56	2
B023	11/9/23 14:05	Lewisetta	MVP-NH-3	NH	3	0	0	11/7/24 18:06	11/7/24	18:06:10	3
B023	11/9/23 14:05	Lewisetta	MVP-NH-3	NH	3	31	21	4/30/24 13:28	4/30/24	13:28:43	2
B023	11/9/23 14:05	Lewisetta	MVP-NH-3	NH	3	29	20	11/9/23 14:05	11/9/23	14:05:30	1
A524	11/10/23 14:31	YorkRiver	MVP-LA-4	LA	4	29	21	11/10/23 14:31	11/10/23	14:31:52	1
A524	11/10/23 14:31	YorkRiver	MVP-LA-4	LA	4	30	22	5/8/24 13:19	5/8/24	13:19:43	2
A524	11/10/23 14:31	YorkRiver	MVP-LA-4	LA	4	58	36	11/12/24 10:21	11/12/24	10:21:16	3
B174	11/9/23 14:48	Lewisetta	MVP-LOLA-1	LOLA	1	52	35	11/9/23 14:48	11/9/23	14:48:55	1
B174	11/9/23 14:48	Lewisetta	MVP-LOLA-1	LOLA	1	0	0	4/30/24 13:29	4/30/24	13:29:58	2
A910	11/15/23 15:42	YorkRiver	MVP-LOLA-4	LOLA	4	42	33	11/12/24 9:48	11/12/24	9:48:09	3
A910	11/15/23 15:42	YorkRiver	MVP-LOLA-4	LOLA	4	31	20	5/6/24 13:18	5/6/24	13:18:15	2
A910	11/15/23 15:42	YorkRiver	MVP-LOLA-4	LOLA	4	29	19	11/15/23 15:42	11/15/23	15:42:17	1
E034	11/7/23 12:10	Lewisetta	MVP-TX-3	TX	3	46	29	5/2/24 14:04	5/2/24	14:04:46	2
E034	11/7/23 12:10	Lewisetta	MVP-TX-3	TX	3	38	27	11/7/23 12:10	11/7/23	12:10:13	1
E034	11/7/23 12:10	Lewisetta	MVP-TX-3	TX	3	79	54	11/7/24 14:16	11/7/24	14:16:42	3
B328	11/7/23 15:12	Lewisetta	MVP-VA-1	VA	1	29	20	11/7/23 15:12	11/7/23	15:12:20	1
B328	11/7/23 15:12	Lewisetta	MVP-VA-1	VA	1	74	59	5/20/25 15:19	5/20/25	15:19:31	4
B328	11/7/23 15:12	Lewisetta	MVP-VA-1	VA	1	34	23	5/2/24 15:05	5/2/24	15:05:03	2
B328	11/7/23 15:12	Lewisetta	MVP-VA-1	VA	1	59	43	11/7/24 16:12	11/7/24	16:12:15	3
E580	11/15/23 15:31	YorkRiver	MVP-FL-6	FL	6	58	38	11/8/24 11:13	11/8/24	11:13:38	3
E580	11/15/23 15:31	YorkRiver	MVP-FL-6	FL	6	37	22	11/15/23 15:31	11/15/23	15:31:53	1
E580	11/15/23 15:31	YorkRiver	MVP-FL-6	FL	6	60	46	5/25/25 11:22	5/25/25	11:22:17	4
E580	11/15/23 15:31	YorkRiver	MVP-FL-6	FL	6	44	26	5/7/24 9:28	5/7/24	9:28:27	2
NH-1-extra	11/9/23 16:02	Lewisetta	MVP-NH-1	NH	1	17	10	11/9/23 16:07	11/9/23	16:07:59	1
NH-1-extra	11/9/23 16:02	Lewisetta	MVP-NH-1	NH	1	14	10	11/9/23 16:03	11/9/23	16:03:33	1
NH-1-extra	11/9/23 16:02	Lewisetta	MVP-NH-1	NH	1	11	9	11/9/23 16:03	11/9/23	16:03:11	1
NH-1-extra	11/9/23 16:02	Lewisetta	MVP-NH-1	NH	1	14	9	11/9/23 16:05	11/9/23	16:05:33	1
NH-1-extra	11/9/23 16:02	Lewisetta	MVP-NH-1	NH	1	11	8	11/9/23 16:02	11/9/23	16:02:29	1
NH-1-extra	11/9/23 16:02	Lewisetta	MVP-NH-1	NH	1	14	11	11/9/23 16:04	11/9/23	16:04:43	1
NH-1-extra	11/9/23 16:02	Lewisetta	MVP-NH-1	NH	1	17	11	11/9/23 16:06	11/9/23	16:06:37	1
NH-1-extra	11/9/23 16:02	Lewisetta	MVP-NH-1	NH	1	19	12	11/9/23 16:07	11/9/23	16:07:00	1
NH-1-extra	11/9/23 16:02	Lewisetta	MVP-NH-1	NH	1	13	8	11/9/23 16:04	11/9/23	16:04:02	1
NH-1-extra	11/9/23 16:02	Lewisetta	MVP-NH-1	NH	1	16	11	11/9/23 16:06	11/9/23	16:06:06	1
D794	11/13/23 15:04	YorkRiver	MVP-ME-6	ME	6	38	25	5/6/24 11:40	5/6/24	11:40:20	2
D794	11/13/23 15:04	YorkRiver	MVP-ME-6	ME	6	37	20	11/13/23 15:04	11/13/23	15:04:03	1
A135	11/7/23 15:35	Lewisetta	MVP-DEBY-1	DEBY	1	37	30	11/7/23 15:35	11/7/23	15:35:04	1
A135	11/7/23 15:35	Lewisetta	MVP-DEBY-1	DEBY	1	40	30	11/7/24 17:11	11/7/24	17:11:31	3
A135	11/7/23 15:35	Lewisetta	MVP-DEBY-1	DEBY	1	46	40	5/3/24 9:15	5/3/24	9:15:36	2
A135	11/7/23 15:35	Lewisetta	MVP-DEBY-1	DEBY	1	38	30	5/21/25 15:41	5/21/25	15:41:28	4
LA-3-extra	11/7/23 15:46	Lewisetta	MVP-LA-3	LA	3	17	16	11/7/23 15:47	11/7/23	15:47:36	1
LA-3-extra	11/7/23 15:46	Lewisetta	MVP-LA-3	LA	3	21	19	11/7/23 15:46	11/7/23	15:46:31	1
LA-3-extra	11/7/23 15:46	Lewisetta	MVP-LA-3	LA	3	26	17	11/7/23 15:47	11/7/23	15:47:11	1
A636	11/13/23 15:02	YorkRiver	MVP-ME-6	ME	6	35	23	5/6/24 11:42	5/6/24	11:42:14	2
A636	11/13/23 15:02	YorkRiver	MVP-ME-6	ME	6	30	20	11/13/23 15:02	11/13/23	15:02:09	1
A636	11/13/23 15:02	YorkRiver	MVP-ME-6	ME	6	55	22	11/12/24 12:07	11/12/24	12:07:55	3
E544	11/15/23 15:20	YorkRiver	MVP-FL-6	FL	6	78	45	11/8/24 11:13	11/8/24	11:13:14	3
E544	11/15/23 15:20	YorkRiver	MVP-FL-6	FL	6	79	50	5/25/25 11:16	5/25/25	11:16:02	4
E544	11/15/23 15:20	YorkRiver	MVP-FL-6	FL	6	49	26	5/7/24 9:20	5/7/24	9:20:09	2
E544	11/15/23 15:20	YorkRiver	MVP-FL-6	FL	6	78	45	11/8/24 10:38	11/8/24	10:38:50	3
E544	11/15/23 15:20	YorkRiver	MVP-FL-6	FL	6	44	26	11/15/23 15:20	11/15/23	15:20:10	1
C055	11/13/23 14:33	YorkRiver	MVP-NH-5	NH	5	28	21	11/13/23 14:33	11/13/23	14:33:57	1
C055	11/13/23 14:33	YorkRiver	MVP-NH-5	NH	5	28	21	5/6/24 13:13	5/6/24	13:13:43	2
E579	11/15/23 15:31	YorkRiver	MVP-FL-6	FL	6	39	24	11/15/23 15:31	11/15/23	15:31:35	1
E579	11/15/23 15:31	YorkRiver	MVP-FL-6	FL	6	52	31	11/8/24 11:10	11/8/24	11:10:54	3
E579	11/15/23 15:31	YorkRiver	MVP-FL-6	FL	6	45	25	5/7/24 9:29	5/7/24	9:29:30	2
E046	11/7/23 14:41	Lewisetta	MVP-FL-2	FL	2	35	20	11/7/23 14:41	11/7/23	14:41:50	1
E046	11/7/23 14:41	Lewisetta	MVP-FL-2	FL	2	41	22	5/2/24 13:55	5/2/24	13:55:55	2
E046	11/7/23 14:41	Lewisetta	MVP-FL-2	FL	2	49	28	11/7/24 12:30	11/7/24	12:30:25	3
E046	11/7/23 14:41	Lewisetta	MVP-FL-2	FL	2	42	24	5/20/25 14:04	5/20/25	14:04:05	4
B318	11/7/23 11:52	Lewisetta	MVP-ME-1	ME	1	36	22	5/2/24 14:40	5/2/24	14:40:13	2
B318	11/7/23 11:52	Lewisetta	MVP-ME-1	ME	1	27	17	11/7/23 11:52	11/7/23	11:52:58	1
B318	11/7/23 11:52	Lewisetta	MVP-ME-1	ME	1	96	62	5/20/25 14:37	5/20/25	14:37:05	4
B318	11/7/23 11:52	Lewisetta	MVP-ME-1	ME	1	80	45	11/7/24 16:27	11/7/24	16:27:27	3
C070	11/13/23 14:39	YorkRiver	MVP-NH-5	NH	5	28	19	5/6/24 13:13	5/6/24	13:13:54	2
C070	11/13/23 14:39	YorkRiver	MVP-NH-5	NH	5	32	18	11/12/24 9:05	11/12/24	9:05:59	3
C070	11/13/23 14:39	YorkRiver	MVP-NH-5	NH	5	27	19	11/13/23 14:39	11/13/23	14:39:27	1
B324	11/7/23 11:54	Lewisetta	MVP-ME-1	ME	1	23	17	5/2/24 14:42	5/2/24	14:42:10	2
B324	11/7/23 11:54	Lewisetta	MVP-ME-1	ME	1	30	24	11/7/24 16:27	11/7/24	16:27:07	3
B324	11/7/23 11:54	Lewisetta	MVP-ME-1	ME	1	21	15	11/7/23 11:54	11/7/23	11:54:17	1
A430	11/9/23 15:48	Lewisetta	MVP-LOLA-2	LOLA	2	48	24	4/30/24 12:56	4/30/24	12:56:24	2
A430	11/9/23 15:48	Lewisetta	MVP-LOLA-2	LOLA	2	45	27	11/9/23 15:48	11/9/23	15:48:19	1
2167	11/7/23 15:23	Lewisetta	MVP-FL-1	FL	1	79	50	5/20/25 15:24	5/20/25	15:24:34	4
2167	11/7/23 15:23	Lewisetta	MVP-FL-1	FL	1	62	44	11/7/24 12:56	11/7/24	12:56:18	3
2167	11/7/23 15:23	Lewisetta	MVP-FL-1	FL	1	37	23	5/2/24 14:01	5/2/24	14:01:25	2
2167	11/7/23 15:23	Lewisetta	MVP-FL-1	FL	1	34	21	11/7/23 15:23	11/7/23	15:23:14	1
E058	11/7/23 14:34	Lewisetta	MVP-FL-2	FL	2	49	28	11/7/23 14:34	11/7/23	14:34:55	1
E058	11/7/23 14:34	Lewisetta	MVP-FL-2	FL	2	62	41	11/7/24 12:31	11/7/24	12:31:35	3
E058	11/7/23 14:34	Lewisetta	MVP-FL-2	FL	2	50	30	5/3/24 9:11	5/3/24	9:11:19	2
A198	11/7/23 15:31	Lewisetta	MVP-LA-3	LA	3	32	20	11/7/23 15:31	11/7/23	15:31:57	1
A198	11/7/23 15:31	Lewisetta	MVP-LA-3	LA	3	73	48	11/7/24 15:54	11/7/24	15:54:54	3
A198	11/7/23 15:31	Lewisetta	MVP-LA-3	LA	3	36	22	5/2/24 14:33	5/2/24	14:33:12	2
A198	11/7/23 15:31	Lewisetta	MVP-LA-3	LA	3	79	63	5/20/25 16:21	5/20/25	16:21:14	4
B422	11/7/23 15:58	Lewisetta	MVP-ME-2	ME	2	39	31	5/3/24 9:00	5/3/24	9:00:22	2
B422	11/7/23 15:58	Lewisetta	MVP-ME-2	ME	2	45	36	11/7/24 14:27	11/7/24	14:27:27	3
B422	11/7/23 15:58	Lewisetta	MVP-ME-2	ME	2	28	21	11/7/23 15:58	11/7/23	15:58:39	1
E078	11/7/23 14:40	Lewisetta	MVP-FL-2	FL	2	63	47	11/7/24 12:41	11/7/24	12:41:20	3
E078	11/7/23 14:40	Lewisetta	MVP-FL-2	FL	2	31	21	11/7/23 14:40	11/7/23	14:40:38	1
E078	11/7/23 14:40	Lewisetta	MVP-FL-2	FL	2	84	52	5/20/25 14:13	5/20/25	14:13:31	4
E078	11/7/23 14:40	Lewisetta	MVP-FL-2	FL	2	44	29	5/3/24 9:11	5/3/24	9:11:49	2
2140	11/7/23 15:25	Lewisetta	MVP-FL-1	FL	1	40	25	11/7/23 15:25	11/7/23	15:25:14	1
2140	11/7/23 15:25	Lewisetta	MVP-FL-1	FL	1	0	0	11/7/24 13:18	11/7/24	13:18:59	3
2140	11/7/23 15:25	Lewisetta	MVP-FL-1	FL	1	39	24	5/2/24 14:00	5/2/24	14:00:40	2
2162-b000	11/7/23 15:20	Lewisetta	MVP-FL-1	FL	1	62	56	5/20/25 15:33	5/20/25	15:33:47	4
2162-b000	11/7/23 15:20	Lewisetta	MVP-FL-1	FL	1	0	0	11/7/24 13:20	11/7/24	13:20:06	3
2162-b000	11/7/23 15:20	Lewisetta	MVP-FL-1	FL	1	26	21	11/7/23 15:20	11/7/23	15:20:57	1
2162-b000	11/7/23 15:20	Lewisetta	MVP-FL-1	FL	1	30	20	5/2/24 13:59	5/2/24	13:59:17	2
C137	11/14/23 14:43	YorkRiver	MVP-VA-4	VA	4	32	24	11/14/23 14:43	11/14/23	14:43:37	1
C137	11/14/23 14:43	YorkRiver	MVP-VA-4	VA	4	61	44	5/25/25 10:48	5/25/25	10:48:46	4
C137	11/14/23 14:43	YorkRiver	MVP-VA-4	VA	4	36	28	5/8/24 14:16	5/8/24	14:16:30	2
C137	11/14/23 14:43	YorkRiver	MVP-VA-4	VA	4	64	46	11/11/24 15:32	11/11/24	15:32:59	3
A119	11/7/23 15:13	Lewisetta	MVP-VA-2	VA	2	400	25	5/3/24 9:06	5/3/24	9:06:10	2
A119	11/7/23 15:13	Lewisetta	MVP-VA-2	VA	2	0	0	11/7/24 16:47	11/7/24	16:47:28	3
A119	11/7/23 15:13	Lewisetta	MVP-VA-2	VA	2	34	22	11/7/23 15:13	11/7/23	15:13:20	1
C214	11/14/23 15:41	YorkRiver	MVP-LA-5	LA	5	48	41	11/12/24 11:28	11/12/24	11:28:08	3
C214	11/14/23 15:41	YorkRiver	MVP-LA-5	LA	5	24	19	5/6/24 13:54	5/6/24	13:54:31	2
C214	11/14/23 15:41	YorkRiver	MVP-LA-5	LA	5	21	18	11/14/23 15:41	11/14/23	15:41:45	1
B329	11/7/23 15:20	Lewisetta	MVP-VA-1	VA	1	79	66	5/20/25 15:17	5/20/25	15:17:47	4
B329	11/7/23 15:20	Lewisetta	MVP-VA-1	VA	1	70	50	11/7/24 16:03	11/7/24	16:03:58	3
B329	11/7/23 15:20	Lewisetta	MVP-VA-1	VA	1	29	21	11/7/23 15:20	11/7/23	15:20:14	1
B329	11/7/23 15:20	Lewisetta	MVP-VA-1	VA	1	35	24	5/2/24 15:03	5/2/24	15:03:28	2
C043	11/13/23 14:29	YorkRiver	MVP-NH-5	NH	5	45	37	11/12/24 9:04	11/12/24	9:04:29	3
C043	11/13/23 14:29	YorkRiver	MVP-NH-5	NH	5	27	19	11/13/23 14:29	11/13/23	14:29:44	1
C043	11/13/23 14:29	YorkRiver	MVP-NH-5	NH	5	29	22	5/6/24 13:12	5/6/24	13:12:10	2
C043	11/13/23 14:29	YorkRiver	MVP-NH-5	NH	5	42	37	5/25/25 9:49	5/25/25	9:49:53	4
A888	11/15/23 15:31	YorkRiver	MVP-LA-6	LA	6	33	30	5/7/24 9:19	5/7/24	9:19:31	2
A888	11/15/23 15:31	YorkRiver	MVP-LA-6	LA	6	28	23	11/15/23 15:31	11/15/23	15:31:36	1
A888	11/15/23 15:31	YorkRiver	MVP-LA-6	LA	6	38	36	11/8/24 11:00	11/8/24	11:00:50	3
E605	11/15/23 15:42	YorkRiver	MVP-DEBY-4	DEBY	4	25	14	11/15/23 15:42	11/15/23	15:42:49	1
E605	11/15/23 15:42	YorkRiver	MVP-DEBY-4	DEBY	4	61	35	5/25/25 11:01	5/25/25	11:01:29	4
E605	11/15/23 15:42	YorkRiver	MVP-DEBY-4	DEBY	4	61	36	11/12/24 9:01	11/12/24	9:01:01	3
E605	11/15/23 15:42	YorkRiver	MVP-DEBY-4	DEBY	4	31	18	5/6/24 13:30	5/6/24	13:30:36	2
E571	11/15/23 15:32	YorkRiver	MVP-FL-6	FL	6	42	25	11/15/23 15:32	11/15/23	15:32:34	1
E571	11/15/23 15:32	YorkRiver	MVP-FL-6	FL	6	48	27	5/7/24 9:28	5/7/24	9:28:21	2
A415	11/9/23 15:40	Lewisetta	MVP-LOLA-2	LOLA	2	41	30	4/30/24 12:55	4/30/24	12:55:39	2
A415	11/9/23 15:40	Lewisetta	MVP-LOLA-2	LOLA	2	55	40	11/7/24 15:15	11/7/24	15:15:26	3
A415	11/9/23 15:40	Lewisetta	MVP-LOLA-2	LOLA	2	37	26	11/9/23 15:40	11/9/23	15:40:59	1
C092	11/13/23 15:17	YorkRiver	MVP-NH-6	NH	6	33	22	5/9/24 10:00	5/9/24	10:00:35	2
C092	11/13/23 15:17	YorkRiver	MVP-NH-6	NH	6	30	20	11/13/23 15:17	11/13/23	15:17:08	1
C092	11/13/23 15:17	YorkRiver	MVP-NH-6	NH	6	0	0	11/8/24 10:48	11/8/24	10:48:52	3
D729	11/7/23 11:49	Lewisetta	MVP-ME-1	ME	1	33	21	5/2/24 14:40	5/2/24	14:40:35	2
D729	11/7/23 11:49	Lewisetta	MVP-ME-1	ME	1	30	19	11/7/23 11:49	11/7/23	11:49:27	1
D729	11/7/23 11:49	Lewisetta	MVP-ME-1	ME	1	53	35	11/7/24 16:25	11/7/24	16:25:59	3
D729	11/7/23 11:49	Lewisetta	MVP-ME-1	ME	1	69	55	5/20/25 14:41	5/20/25	14:41:04	4
E601	11/15/23 15:42	YorkRiver	MVP-DEBY-4	DEBY	4	40	30	5/7/24 10:31	5/7/24	10:31:14	2
E601	11/15/23 15:42	YorkRiver	MVP-DEBY-4	DEBY	4	30	25	11/15/23 15:42	11/15/23	15:42:03	1
B430	11/7/23 15:49	Lewisetta	MVP-ME-2	ME	2	44	32	5/3/24 8:59	5/3/24	8:59:55	2
B430	11/7/23 15:49	Lewisetta	MVP-ME-2	ME	2	37	26	11/7/23 15:49	11/7/23	15:49:48	1
B430	11/7/23 15:49	Lewisetta	MVP-ME-2	ME	2	39	26	11/7/24 14:45	11/7/24	14:45:18	3
A869	11/15/23 15:24	YorkRiver	MVP-LA-6	LA	6	29	22	11/15/23 15:24	11/15/23	15:24:45	1
A869	11/15/23 15:24	YorkRiver	MVP-LA-6	LA	6	31	23	5/6/24 14:10	5/6/24	14:10:39	2
E134	11/7/23 16:03	Lewisetta	MVP-TX-1	TX	1	59	30	11/7/24 17:26	11/7/24	17:26:35	3
E134	11/7/23 16:03	Lewisetta	MVP-TX-1	TX	1	50	26	5/3/24 8:13	5/3/24	8:13:23	2
E134	11/7/23 16:03	Lewisetta	MVP-TX-1	TX	1	48	35	11/7/23 16:03	11/7/23	16:03:28	1
E455	11/13/23 15:01	YorkRiver	MVP-LOLA-6	LOLA	6	0	0	11/12/24 11:00	11/12/24	11:00:43	3
E455	11/13/23 15:01	YorkRiver	MVP-LOLA-6	LOLA	6	46	27	11/13/23 15:01	11/13/23	15:01:27	1
E455	11/13/23 15:01	YorkRiver	MVP-LOLA-6	LOLA	6	48	28	5/9/24 9:02	5/9/24	9:02:21	2
C217	11/14/23 15:43	YorkRiver	MVP-LA-5	LA	5	42	31	5/25/25 10:02	5/25/25	10:02:55	4
C217	11/14/23 15:43	YorkRiver	MVP-LA-5	LA	5	33	26	5/6/24 13:55	5/6/24	13:55:45	2
C217	11/14/23 15:43	YorkRiver	MVP-LA-5	LA	5	27	19	11/14/23 15:43	11/14/23	15:43:07	1
A433	11/9/23 15:49	Lewisetta	MVP-LOLA-2	LOLA	2	38	30	4/30/24 12:53	4/30/24	12:53:08	2
A433	11/9/23 15:49	Lewisetta	MVP-LOLA-2	LOLA	2	79	42	11/7/24 15:11	11/7/24	15:11:54	3
A433	11/9/23 15:49	Lewisetta	MVP-LOLA-2	LOLA	2	36	29	11/9/23 15:49	11/9/23	15:49:25	1
A433	11/9/23 15:49	Lewisetta	MVP-LOLA-2	LOLA	2	87	56	5/20/25 16:55	5/20/25	16:55:42	4
C247	11/14/23 15:58	YorkRiver	MVP-TX-4	TX	4	37	28	5/7/24 9:32	5/7/24	9:32:49	2
C247	11/14/23 15:58	YorkRiver	MVP-TX-4	TX	4	32	24	11/14/23 15:58	11/14/23	15:58:38	1
C247	11/14/23 15:58	YorkRiver	MVP-TX-4	TX	4	41	30	11/12/24 11:25	11/12/24	11:25:54	3
C247	11/14/23 15:58	YorkRiver	MVP-TX-4	TX	4	51	38	11/12/24 9:28	11/12/24	9:28:23	3
C156	11/14/23 14:50	YorkRiver	MVP-VA-4	VA	4	57	35	11/11/24 15:27	11/11/24	15:27:24	3
C156	11/14/23 14:50	YorkRiver	MVP-VA-4	VA	4	36	21	5/8/24 14:13	5/8/24	14:13:59	2
C156	11/14/23 14:50	YorkRiver	MVP-VA-4	VA	4	32	21	11/14/23 14:50	11/14/23	14:50:46	1
E405	11/10/23 14:11	YorkRiver	MVP-FL-4	FL	4	46	24	11/10/23 14:11	11/10/23	14:11:49	1
E405	11/10/23 14:11	YorkRiver	MVP-FL-4	FL	4	51	25	5/9/24 9:17	5/9/24	9:17:11	2
A285	11/9/23 14:36	Lewisetta	MVP-LOLA-3	LOLA	3	89	50	11/7/24 13:51	11/7/24	13:51:02	3
A285	11/9/23 14:36	Lewisetta	MVP-LOLA-3	LOLA	3	34	26	4/30/24 13:22	4/30/24	13:22:45	2
A285	11/9/23 14:36	Lewisetta	MVP-LOLA-3	LOLA	3	92	55	5/20/25 16:00	5/20/25	16:00:03	4
A285	11/9/23 14:36	Lewisetta	MVP-LOLA-3	LOLA	3	31	24	11/9/23 14:36	11/9/23	14:36:42	1
A453	11/10/23 14:50	YorkRiver	MVP-NH-4	NH	4	35	24	5/9/24 10:06	5/9/24	10:06:31	2
A453	11/10/23 14:50	YorkRiver	MVP-NH-4	NH	4	33	26	11/10/23 14:50	11/10/23	14:50:49	1
A585	11/13/23 14:32	YorkRiver	MVP-DEBY-5	DEBY	5	65	42	11/12/24 12:21	11/12/24	12:21:53	3
A585	11/13/23 14:32	YorkRiver	MVP-DEBY-5	DEBY	5	67	45	5/25/25 11:07	5/25/25	11:07:35	4
A585	11/13/23 14:32	YorkRiver	MVP-DEBY-5	DEBY	5	44	27	5/7/24 10:45	5/7/24	10:45:32	2
A585	11/13/23 14:32	YorkRiver	MVP-DEBY-5	DEBY	5	43	28	11/13/23 14:32	11/13/23	14:32:45	1
B213	11/9/23 15:48	Lewisetta	MVP-NH-1	NH	1	26	21	11/9/23 15:48	11/9/23	15:48:50	1
B213	11/9/23 15:48	Lewisetta	MVP-NH-1	NH	1	44	32	11/7/24 14:00	11/7/24	14:00:40	3
B213	11/9/23 15:48	Lewisetta	MVP-NH-1	NH	1	28	23	4/30/24 13:48	4/30/24	13:48:34	2
D275	11/7/23 11:53	Lewisetta	MVP-ME-1	ME	1	24	17	11/7/23 11:53	11/7/23	11:53:13	1
D275	11/7/23 11:53	Lewisetta	MVP-ME-1	ME	1	26	15	5/2/24 14:34	5/2/24	14:34:53	2
C049	11/13/23 14:32	YorkRiver	MVP-NH-5	NH	5	33	24	11/13/23 14:32	11/13/23	14:32:00	1
C049	11/13/23 14:32	YorkRiver	MVP-NH-5	NH	5	36	28	5/7/24 10:37	5/7/24	10:37:19	2
B050	11/9/23 14:29	Lewisetta	MVP-TX-2	TX	2	47	30	4/30/24 13:14	4/30/24	13:14:54	2
B050	11/9/23 14:29	Lewisetta	MVP-TX-2	TX	2	69	45	11/7/24 13:22	11/7/24	13:22:35	3
B050	11/9/23 14:29	Lewisetta	MVP-TX-2	TX	2	38	23	11/9/23 14:29	11/9/23	14:29:17	1
B050	11/9/23 14:29	Lewisetta	MVP-TX-2	TX	2	86	50	5/20/25 15:02	5/20/25	15:02:45	4
C121	11/14/23 14:38	YorkRiver	MVP-VA-4	VA	4	40	28	5/9/24 9:35	5/9/24	9:35:13	2
C121	11/14/23 14:38	YorkRiver	MVP-VA-4	VA	4	61	40	5/25/25 10:46	5/25/25	10:46:00	4
C121	11/14/23 14:38	YorkRiver	MVP-VA-4	VA	4	39	28	11/14/23 14:38	11/14/23	14:38:23	1
C121	11/14/23 14:38	YorkRiver	MVP-VA-4	VA	4	58	40	11/11/24 15:38	11/11/24	15:38:54	3
B204	11/9/23 15:04	Lewisetta	MVP-LOLA-1	LOLA	1	77	51	5/20/25 15:25	5/20/25	15:25:46	4
B204	11/9/23 15:04	Lewisetta	MVP-LOLA-1	LOLA	1	65	49	11/7/24 16:52	11/7/24	16:52:36	3
B204	11/9/23 15:04	Lewisetta	MVP-LOLA-1	LOLA	1	42	34	5/1/24 8:50	5/1/24	8:50:02	2
B204	11/9/23 15:04	Lewisetta	MVP-LOLA-1	LOLA	1	37	28	11/9/23 15:04	11/9/23	15:04:31	1
A440	11/9/23 15:52	Lewisetta	MVP-LOLA-2	LOLA	2	84	55	11/7/24 15:08	11/7/24	15:08:30	3
A440	11/9/23 15:52	Lewisetta	MVP-LOLA-2	LOLA	2	54	33	11/9/23 15:52	11/9/23	15:52:17	1
A440	11/9/23 15:52	Lewisetta	MVP-LOLA-2	LOLA	2	57	32	5/1/24 9:05	5/1/24	9:05:40	2
A440	11/9/23 15:52	Lewisetta	MVP-LOLA-2	LOLA	2	105	66	5/20/25 16:55	5/20/25	16:55:32	4
A660	11/13/23 15:20	YorkRiver	MVP-VA-5	VA	5	41	24	5/9/24 9:31	5/9/24	9:31:42	2
A660	11/13/23 15:20	YorkRiver	MVP-VA-5	VA	5	51	34	11/12/24 12:02	11/12/24	12:02:52	3
A660	11/13/23 15:20	YorkRiver	MVP-VA-5	VA	5	38	23	11/13/23 15:20	11/13/23	15:20:03	1
A234	11/9/23 14:26	Lewisetta	MVP-ME-3	ME	3	27	16	11/9/23 14:26	11/9/23	14:26:45	1
A234	11/9/23 14:26	Lewisetta	MVP-ME-3	ME	3	29	16	4/30/24 12:57	4/30/24	12:57:51	2
A234	11/9/23 14:26	Lewisetta	MVP-ME-3	ME	3	52	37	11/7/24 15:24	11/7/24	15:24:15	3
A234	11/9/23 14:26	Lewisetta	MVP-ME-3	ME	3	74	45	5/20/25 14:23	5/20/25	14:23:47	4
E526	11/14/23 15:15	YorkRiver	MVP-DEBY-6	DEBY	6	36	23	5/6/24 12:56	5/6/24	12:56:05	2
E526	11/14/23 15:15	YorkRiver	MVP-DEBY-6	DEBY	6	73	53	5/25/25 10:59	5/25/25	10:59:51	4
E526	11/14/23 15:15	YorkRiver	MVP-DEBY-6	DEBY	6	67	49	11/12/24 11:51	11/12/24	11:51:35	3
E526	11/14/23 15:15	YorkRiver	MVP-DEBY-6	DEBY	6	33	22	11/14/23 15:15	11/14/23	15:15:00	1
E013	11/7/23 12:20	Lewisetta	MVP-TX-3	TX	3	51	36	5/3/24 7:58	5/3/24	7:58:53	2
E013	11/7/23 12:20	Lewisetta	MVP-TX-3	TX	3	47	29	11/7/23 12:20	11/7/23	12:20:21	1
E013	11/7/23 12:20	Lewisetta	MVP-TX-3	TX	3	57	37	11/7/24 14:15	11/7/24	14:15:46	3
A477	11/10/23 15:03	YorkRiver	MVP-NH-4	NH	4	21	15	11/10/23 15:03	11/10/23	15:03:01	1
A477	11/10/23 15:03	YorkRiver	MVP-NH-4	NH	4	24	18	5/8/24 13:21	5/8/24	13:21:47	2
C225	11/14/23 15:50	YorkRiver	MVP-LA-5	LA	5	29	20	11/14/23 15:50	11/14/23	15:50:34	1
C225	11/14/23 15:50	YorkRiver	MVP-LA-5	LA	5	36	25	5/6/24 13:53	5/6/24	13:53:42	2
C225	11/14/23 15:50	YorkRiver	MVP-LA-5	LA	5	36	24	11/12/24 11:28	11/12/24	11:28:40	3
A217	11/9/23 14:15	Lewisetta	MVP-ME-3	ME	3	34	24	11/9/23 14:15	11/9/23	14:15:19	1
A217	11/9/23 14:15	Lewisetta	MVP-ME-3	ME	3	0	0	4/30/24 13:34	4/30/24	13:34:34	2
D745	11/7/23 15:20	Lewisetta	MVP-VA-2	VA	2	35	32	5/2/24 14:21	5/2/24	14:21:46	2
D745	11/7/23 15:20	Lewisetta	MVP-VA-2	VA	2	25	21	11/7/23 15:20	11/7/23	15:20:54	1
D745	11/7/23 15:20	Lewisetta	MVP-VA-2	VA	2	62	50	11/7/24 16:56	11/7/24	16:56:02	3
E472	11/13/23 14:57	YorkRiver	MVP-FL-5	FL	5	40	20	11/13/23 14:57	11/13/23	14:57:46	1
E472	11/13/23 14:57	YorkRiver	MVP-FL-5	FL	5	41	22	5/9/24 9:22	5/9/24	9:22:03	2
B417	11/7/23 12:01	Lewisetta	MVP-ME-1	ME	1	31	20	11/7/23 12:01	11/7/23	12:01:31	1
B417	11/7/23 12:01	Lewisetta	MVP-ME-1	ME	1	44	29	5/3/24 8:46	5/3/24	8:46:17	2
B417	11/7/23 12:01	Lewisetta	MVP-ME-1	ME	1	50	33	11/7/24 16:33	11/7/24	16:33:02	3
B423	11/7/23 15:50	Lewisetta	MVP-ME-2	ME	2	63	46	11/7/24 14:46	11/7/24	14:46:52	3
B423	11/7/23 15:50	Lewisetta	MVP-ME-2	ME	2	87	60	5/20/25 14:59	5/20/25	14:59:08	4
B423	11/7/23 15:50	Lewisetta	MVP-ME-2	ME	2	45	30	5/3/24 8:59	5/3/24	8:59:02	2
B423	11/7/23 15:50	Lewisetta	MVP-ME-2	ME	2	39	27	11/7/23 15:50	11/7/23	15:50:01	1
E583	11/15/23 15:37	YorkRiver	MVP-DEBY-4	DEBY	4	65	52	5/25/25 10:58	5/25/25	10:58:32	4
E583	11/15/23 15:37	YorkRiver	MVP-DEBY-4	DEBY	4	37	21	5/6/24 13:30	5/6/24	13:30:51	2
E583	11/15/23 15:37	YorkRiver	MVP-DEBY-4	DEBY	4	35	20	11/15/23 15:37	11/15/23	15:37:44	1
E583	11/15/23 15:37	YorkRiver	MVP-DEBY-4	DEBY	4	61	54	11/12/24 12:12	11/12/24	12:12:32	3
A608	11/13/23 14:46	YorkRiver	MVP-DEBY-5	DEBY	5	77	49	5/25/25 11:08	5/25/25	11:08:06	4
A608	11/13/23 14:46	YorkRiver	MVP-DEBY-5	DEBY	5	36	19	5/6/24 11:57	5/6/24	11:57:13	2
A608	11/13/23 14:46	YorkRiver	MVP-DEBY-5	DEBY	5	36	19	11/13/23 14:46	11/13/23	14:46:38	1
A608	11/13/23 14:46	YorkRiver	MVP-DEBY-5	DEBY	5	73	50	11/12/24 9:38	11/12/24	9:38:40	3
C022	11/13/23 14:42	YorkRiver	MVP-TX-5	TX	5	46	26	5/9/24 9:57	5/9/24	9:57:29	2
C022	11/13/23 14:42	YorkRiver	MVP-TX-5	TX	5	0	0	11/12/24 9:00	11/12/24	9:00:12	3
C022	11/13/23 14:42	YorkRiver	MVP-TX-5	TX	5	35	21	11/13/23 14:42	11/13/23	14:42:26	1
E267	11/9/23 15:33	Lewisetta	MVP-LA-2	LA	2	25	19	11/9/23 15:33	11/9/23	15:33:17	1
E267	11/9/23 15:33	Lewisetta	MVP-LA-2	LA	2	78	51	5/20/25 14:25	5/20/25	14:25:36	4
E267	11/9/23 15:33	Lewisetta	MVP-LA-2	LA	2	28	22	4/30/24 12:48	4/30/24	12:48:55	2
E267	11/9/23 15:33	Lewisetta	MVP-LA-2	LA	2	65	48	11/7/24 17:42	11/7/24	17:42:36	3
E555	11/15/23 15:24	YorkRiver	MVP-FL-6	FL	6	41	24	11/15/23 15:24	11/15/23	15:24:12	1
E555	11/15/23 15:24	YorkRiver	MVP-FL-6	FL	6	66	47	11/8/24 10:39	11/8/24	10:39:34	3
E555	11/15/23 15:24	YorkRiver	MVP-FL-6	FL	6	48	25	5/7/24 9:29	5/7/24	9:29:52	2
E555	11/15/23 15:24	YorkRiver	MVP-FL-6	FL	6	65	42	5/25/25 11:18	5/25/25	11:18:20	4
A137-B292	11/7/23 15:08	Lewisetta	MVP-DEBY-1	DEBY	1	32	29	11/7/23 15:08	11/7/23	15:08:47	1
A137-B292	11/7/23 15:08	Lewisetta	MVP-DEBY-1	DEBY	1	36	33	5/2/24 14:10	5/2/24	14:10:51	2
A137-B292	11/7/23 15:08	Lewisetta	MVP-DEBY-1	DEBY	1	54	43	11/7/24 17:22	11/7/24	17:22:01	3
A137-B292	11/7/23 15:08	Lewisetta	MVP-DEBY-1	DEBY	1	71	62	5/21/25 15:42	5/21/25	15:42:44	4
NA	NA	NA	NA	NA	NA	NA	NA	NA	NA	NA	NA
B426	11/7/23 15:59	Lewisetta	MVP-ME-2	ME	2	40	32	11/7/24 14:43	11/7/24	14:43:41	3
B426	11/7/23 15:59	Lewisetta	MVP-ME-2	ME	2	36	21	11/7/23 15:59	11/7/23	15:59:57	1
B426	11/7/23 15:59	Lewisetta	MVP-ME-2	ME	2	41	29	5/3/24 8:59	5/3/24	8:59:59	2
E260	11/9/23 15:30	Lewisetta	MVP-LA-2	LA	2	29	23	11/9/23 15:30	11/9/23	15:30:30	1
E260	11/9/23 15:30	Lewisetta	MVP-LA-2	LA	2	31	27	4/30/24 12:44	4/30/24	12:44:21	2
E260	11/9/23 15:30	Lewisetta	MVP-LA-2	LA	2	36	25	11/7/24 17:44	11/7/24	17:44:43	3
A263	11/9/23 14:26	Lewisetta	MVP-LOLA-3	LOLA	3	78	66	5/20/25 15:57	5/20/25	15:57:27	4
A263	11/9/23 14:26	Lewisetta	MVP-LOLA-3	LOLA	3	68	42	11/7/24 13:56	11/7/24	13:56:01	3
A263	11/9/23 14:26	Lewisetta	MVP-LOLA-3	LOLA	3	39	28	4/30/24 13:22	4/30/24	13:22:22	2
A263	11/9/23 14:26	Lewisetta	MVP-LOLA-3	LOLA	3	32	26	11/9/23 14:26	11/9/23	14:26:26	1
A158	11/7/23 15:08	Lewisetta	MVP-DEBY-1	DEBY	1	48	31	11/7/23 15:08	11/7/23	15:08:04	1
A158	11/7/23 15:08	Lewisetta	MVP-DEBY-1	DEBY	1	51	39	5/3/24 9:16	5/3/24	9:16:07	2
C084	11/13/23 15:15	YorkRiver	MVP-NH-6	NH	6	35	22	5/9/24 9:59	5/9/24	9:59:33	2
C084	11/13/23 15:15	YorkRiver	MVP-NH-6	NH	6	43	31	11/8/24 10:44	11/8/24	10:44:58	3
C084	11/13/23 15:15	YorkRiver	MVP-NH-6	NH	6	31	21	11/13/23 15:15	11/13/23	15:15:12	1
E532	11/14/23 15:17	YorkRiver	MVP-DEBY-6	DEBY	6	26	20	5/6/24 12:58	5/6/24	12:58:16	2
E532	11/14/23 15:17	YorkRiver	MVP-DEBY-6	DEBY	6	69	47	5/25/25 11:00	5/25/25	11:00:03	4
E532	11/14/23 15:17	YorkRiver	MVP-DEBY-6	DEBY	6	60	44	11/12/24 11:57	11/12/24	11:57:44	3
E532	11/14/23 15:17	YorkRiver	MVP-DEBY-6	DEBY	6	24	15	11/14/23 15:17	11/14/23	15:17:23	1
A776	11/14/23 14:38	YorkRiver	MVP-VA-6	VA	6	42	27	5/7/24 9:53	5/7/24	9:53:13	2
A776	11/14/23 14:38	YorkRiver	MVP-VA-6	VA	6	32	22	11/14/23 14:38	11/14/23	14:38:18	1
E024	11/7/23 12:12	Lewisetta	MVP-TX-3	TX	3	89	64	5/20/25 14:53	5/20/25	14:53:18	4
E024	11/7/23 12:12	Lewisetta	MVP-TX-3	TX	3	79	49	11/7/24 14:25	11/7/24	14:25:50	3
E024	11/7/23 12:12	Lewisetta	MVP-TX-3	TX	3	41	27	5/2/24 14:05	5/2/24	14:05:28	2
E024	11/7/23 12:12	Lewisetta	MVP-TX-3	TX	3	33	22	11/7/23 12:12	11/7/23	12:12:36	1
A219	11/9/23 14:16	Lewisetta	MVP-ME-3	ME	3	36	32	5/1/24 8:39	5/1/24	8:39:36	2
A219	11/9/23 14:16	Lewisetta	MVP-ME-3	ME	3	32	22	11/9/23 14:16	11/9/23	14:16:09	1
E418	11/10/23 14:18	YorkRiver	MVP-FL-4	FL	4	45	27	5/9/24 9:16	5/9/24	9:16:13	2
E418	11/10/23 14:18	YorkRiver	MVP-FL-4	FL	4	45	26	11/12/24 11:34	11/12/24	11:34:41	3
E418	11/10/23 14:18	YorkRiver	MVP-FL-4	FL	4	40	26	11/10/23 14:18	11/10/23	14:18:39	1
E423	11/13/23 14:49	YorkRiver	MVP-LOLA-6	LOLA	6	30	21	11/13/23 14:49	11/13/23	14:49:29	1
E423	11/13/23 14:49	YorkRiver	MVP-LOLA-6	LOLA	6	35	26	5/8/24 13:48	5/8/24	13:48:06	2
A244	11/9/23 14:31	Lewisetta	MVP-ME-3	ME	3	60	42	11/7/24 15:25	11/7/24	15:25:27	3
A244	11/9/23 14:31	Lewisetta	MVP-ME-3	ME	3	35	30	5/1/24 8:39	5/1/24	8:39:05	2
A244	11/9/23 14:31	Lewisetta	MVP-ME-3	ME	3	31	22	11/9/23 14:31	11/9/23	14:31:26	1
A792	11/14/23 14:45	YorkRiver	MVP-VA-6	VA	6	34	21	5/6/24 13:04	5/6/24	13:04:48	2
A792	11/14/23 14:45	YorkRiver	MVP-VA-6	VA	6	30	20	11/14/23 14:45	11/14/23	14:45:07	1
E547	11/15/23 15:21	YorkRiver	MVP-FL-6	FL	6	36	25	5/6/24 11:35	5/6/24	11:35:44	2
E547	11/15/23 15:21	YorkRiver	MVP-FL-6	FL	6	32	19	11/15/23 15:21	11/15/23	15:21:32	1
C170	11/14/23 15:31	YorkRiver	MVP-LOLA-5	LOLA	5	47	29	5/9/24 9:51	5/9/24	9:51:29	2
C170	11/14/23 15:31	YorkRiver	MVP-LOLA-5	LOLA	5	69	40	11/12/24 10:32	11/12/24	10:32:27	3
C170	11/14/23 15:31	YorkRiver	MVP-LOLA-5	LOLA	5	42	24	11/14/23 15:31	11/14/23	15:31:46	1
C310	11/14/23 15:13	YorkRiver	MVP-ME-4	ME	4	34	23	5/8/24 14:09	5/8/24	14:09:25	2
C310	11/14/23 15:13	YorkRiver	MVP-ME-4	ME	4	35	23	11/14/23 15:13	11/14/23	15:13:29	1
2052	11/7/23 15:26	Lewisetta	MVP-VA-1	VA	1	99	60	5/20/25 15:25	5/20/25	15:25:57	4
2052	11/7/23 15:26	Lewisetta	MVP-VA-1	VA	1	27	21	11/7/23 15:26	11/7/23	15:26:40	1
2052	11/7/23 15:26	Lewisetta	MVP-VA-1	VA	1	77	51	11/7/24 15:59	11/7/24	15:59:25	3
2052	11/7/23 15:26	Lewisetta	MVP-VA-1	VA	1	33	24	5/2/24 15:04	5/2/24	15:04:42	2
A503	11/10/23 14:20	YorkRiver	MVP-LA-4	LA	4	31	23	11/10/23 14:20	11/10/23	14:20:28	1
A503	11/10/23 14:20	YorkRiver	MVP-LA-4	LA	4	36	31	5/9/24 9:28	5/9/24	9:28:00	2
A503	11/10/23 14:20	YorkRiver	MVP-LA-4	LA	4	42	33	11/12/24 10:13	11/12/24	10:13:50	3
A499	11/10/23 14:19	YorkRiver	MVP-LA-4	LA	4	34	27	11/10/23 14:19	11/10/23	14:19:08	1
A499	11/10/23 14:19	YorkRiver	MVP-LA-4	LA	4	41	33	5/9/24 9:28	5/9/24	9:28:09	2
E023	11/7/23 12:12	Lewisetta	MVP-TX-3	TX	3	79	48	11/7/24 14:26	11/7/24	14:26:17	3
E023	11/7/23 12:12	Lewisetta	MVP-TX-3	TX	3	42	23	11/7/23 12:12	11/7/23	12:12:16	1
E023	11/7/23 12:12	Lewisetta	MVP-TX-3	TX	3	50	23	5/3/24 7:59	5/3/24	7:59:47	2
E023	11/7/23 12:12	Lewisetta	MVP-TX-3	TX	3	94	59	5/20/25 15:08	5/20/25	15:08:04	4
B379	11/7/23 15:46	Lewisetta	MVP-ME-2	ME	2	28	19	5/2/24 15:11	5/2/24	15:11:33	2
B379	11/7/23 15:46	Lewisetta	MVP-ME-2	ME	2	21	18	11/7/23 15:46	11/7/23	15:46:37	1
B379	11/7/23 15:46	Lewisetta	MVP-ME-2	ME	2	0	0	11/7/24 15:17	11/7/24	15:17:20	3
A023	11/7/23 13:48	Lewisetta	MVP-DEBY-3	DEBY	3	43	31	5/2/24 13:36	5/2/24	13:36:53	2
A023	11/7/23 13:48	Lewisetta	MVP-DEBY-3	DEBY	3	80	60	5/20/25 16:46	5/20/25	16:46:07	4
A023	11/7/23 13:48	Lewisetta	MVP-DEBY-3	DEBY	3	36	29	11/7/23 13:48	11/7/23	13:48:22	1
A023	11/7/23 13:48	Lewisetta	MVP-DEBY-3	DEBY	3	78	55	11/7/24 12:39	11/7/24	12:39:50	3
B275	11/9/23 15:53	Lewisetta	MVP-NH-2	NH	2	21	13	11/7/24 14:08	11/7/24	14:08:01	3
B275	11/9/23 15:53	Lewisetta	MVP-NH-2	NH	2	17	12	11/9/23 15:53	11/9/23	15:53:52	1
B275	11/9/23 15:53	Lewisetta	MVP-NH-2	NH	2	25	20	4/30/24 12:43	4/30/24	12:43:45	2
E168	11/7/23 16:07	Lewisetta	MVP-DEBY-2	DEBY	2	31	25	11/7/23 16:07	11/7/23	16:07:42	1
E168	11/7/23 16:07	Lewisetta	MVP-DEBY-2	DEBY	2	69	50	11/7/24 13:38	11/7/24	13:38:14	3
E168	11/7/23 16:07	Lewisetta	MVP-DEBY-2	DEBY	2	41	34	5/2/24 13:48	5/2/24	13:48:10	2
E168	11/7/23 16:07	Lewisetta	MVP-DEBY-2	DEBY	2	78	75	5/20/25 16:06	5/20/25	16:06:30	4
A095	11/7/23 15:18	Lewisetta	MVP-VA-2	VA	2	88	61	5/20/25 15:45	5/20/25	15:45:32	4
A095	11/7/23 15:18	Lewisetta	MVP-VA-2	VA	2	27	23	11/7/23 15:18	11/7/23	15:18:42	1
A095	11/7/23 15:18	Lewisetta	MVP-VA-2	VA	2	36	28	5/2/24 14:20	5/2/24	14:20:08	2
A095	11/7/23 15:18	Lewisetta	MVP-VA-2	VA	2	60	48	11/7/24 16:52	11/7/24	16:52:54	3
C104	11/13/23 15:20	YorkRiver	MVP-NH-6	NH	6	29	21	5/9/24 9:57	5/9/24	9:57:44	2
C104	11/13/23 15:20	YorkRiver	MVP-NH-6	NH	6	25	17	11/13/23 15:20	11/13/23	15:20:30	1
B233	11/9/23 15:57	Lewisetta	MVP-NH-1	NH	1	33	26	11/7/24 14:03	11/7/24	14:03:01	3
B233	11/9/23 15:57	Lewisetta	MVP-NH-1	NH	1	27	19	11/9/23 15:57	11/9/23	15:57:27	1
B233	11/9/23 15:57	Lewisetta	MVP-NH-1	NH	1	29	23	4/30/24 13:49	4/30/24	13:49:03	2
E581	11/15/23 15:32	YorkRiver	MVP-FL-6	FL	6	52	37	11/8/24 11:12	11/8/24	11:12:58	3
E581	11/15/23 15:32	YorkRiver	MVP-FL-6	FL	6	36	22	11/15/23 15:32	11/15/23	15:32:50	1
E581	11/15/23 15:32	YorkRiver	MVP-FL-6	FL	6	36	22	5/6/24 11:32	5/6/24	11:32:52	2
E581	11/15/23 15:32	YorkRiver	MVP-FL-6	FL	6	61	39	5/25/25 11:15	5/25/25	11:15:47	4
A121	11/7/23 15:35	Lewisetta	MVP-DEBY-1	DEBY	1	75	53	11/7/24 17:14	11/7/24	17:14:46	3
A121	11/7/23 15:35	Lewisetta	MVP-DEBY-1	DEBY	1	85	65	5/21/25 15:39	5/21/25	15:39:28	4
A121	11/7/23 15:35	Lewisetta	MVP-DEBY-1	DEBY	1	41	26	5/2/24 14:13	5/2/24	14:13:09	2
A121	11/7/23 15:35	Lewisetta	MVP-DEBY-1	DEBY	1	33	20	11/7/23 15:35	11/7/23	15:35:39	1
A906	11/15/23 15:40	YorkRiver	MVP-LOLA-4	LOLA	4	36	22	11/15/23 15:40	11/15/23	15:40:58	1
A906	11/15/23 15:40	YorkRiver	MVP-LOLA-4	LOLA	4	68	45	5/25/25 9:54	5/25/25	9:54:15	4
A906	11/15/23 15:40	YorkRiver	MVP-LOLA-4	LOLA	4	37	23	5/6/24 13:14	5/6/24	13:14:08	2
A906	11/15/23 15:40	YorkRiver	MVP-LOLA-4	LOLA	4	70	45	11/12/24 9:50	11/12/24	9:50:58	3
E139	11/7/23 16:01	Lewisetta	MVP-TX-1	TX	1	28	21	11/7/23 16:01	11/7/23	16:01:47	1
E431	11/13/23 14:52	YorkRiver	MVP-LOLA-6	LOLA	6	37	26	11/13/23 14:52	11/13/23	14:52:28	1
E431	11/13/23 14:52	YorkRiver	MVP-LOLA-6	LOLA	6	41	29	5/8/24 13:43	5/8/24	13:43:19	2
E431	11/13/23 14:52	YorkRiver	MVP-LOLA-6	LOLA	6	54	36	11/12/24 11:11	11/12/24	11:11:41	3
A284	11/9/23 14:36	Lewisetta	MVP-LOLA-3	LOLA	3	38	22	11/9/23 14:36	11/9/23	14:36:20	1
A284	11/9/23 14:36	Lewisetta	MVP-LOLA-3	LOLA	3	43	26	4/30/24 13:22	4/30/24	13:22:47	2
A284	11/9/23 14:36	Lewisetta	MVP-LOLA-3	LOLA	3	85	50	5/20/25 16:07	5/20/25	16:07:33	4
A284	11/9/23 14:36	Lewisetta	MVP-LOLA-3	LOLA	3	71	42	11/7/24 13:52	11/7/24	13:52:49	3
2132	11/7/23 15:44	Lewisetta	MVP-ME-2	ME	2	22	16	11/7/23 15:44	11/7/23	15:44:14	1
E413	11/10/23 14:16	YorkRiver	MVP-FL-4	FL	4	43	22	5/8/24 14:24	5/8/24	14:24:07	2
E413	11/10/23 14:16	YorkRiver	MVP-FL-4	FL	4	41	22	11/10/23 14:16	11/10/23	14:16:28	1
E413	11/10/23 14:16	YorkRiver	MVP-FL-4	FL	4	56	40	5/25/25 11:18	5/25/25	11:18:39	4
A893	11/15/23 15:33	YorkRiver	MVP-LA-6	LA	6	29	21	11/15/23 15:33	11/15/23	15:33:16	1
A893	11/15/23 15:33	YorkRiver	MVP-LA-6	LA	6	33	25	5/6/24 14:11	5/6/24	14:11:34	2
A215	11/9/23 14:14	Lewisetta	MVP-ME-3	ME	3	49	28	11/7/24 15:17	11/7/24	15:17:13	3
A215	11/9/23 14:14	Lewisetta	MVP-ME-3	ME	3	34	17	4/30/24 12:58	4/30/24	12:58:40	2
A215	11/9/23 14:14	Lewisetta	MVP-ME-3	ME	3	30	17	11/9/23 14:14	11/9/23	14:14:27	1
A904	11/15/23 15:39	YorkRiver	MVP-LOLA-4	LOLA	4	49	30	5/7/24 10:07	5/7/24	10:07:07	2
A904	11/15/23 15:39	YorkRiver	MVP-LOLA-4	LOLA	4	0	0	11/12/24 9:52	11/12/24	9:52:14	3
A904	11/15/23 15:39	YorkRiver	MVP-LOLA-4	LOLA	4	43	27	11/15/23 15:39	11/15/23	15:39:43	1
C096	11/13/23 15:18	YorkRiver	MVP-NH-6	NH	6	23	15	11/13/23 15:18	11/13/23	15:18:13	1
C096	11/13/23 15:18	YorkRiver	MVP-NH-6	NH	6	40	29	11/8/24 10:43	11/8/24	10:43:01	3
C096	11/13/23 15:18	YorkRiver	MVP-NH-6	NH	6	30	20	5/8/24 14:02	5/8/24	14:02:15	2
C176	11/14/23 15:36	YorkRiver	MVP-LOLA-5	LOLA	5	35	23	11/14/23 15:36	11/14/23	15:36:22	1
C176	11/14/23 15:36	YorkRiver	MVP-LOLA-5	LOLA	5	0	0	11/12/24 10:23	11/12/24	10:23:10	3
C176	11/14/23 15:36	YorkRiver	MVP-LOLA-5	LOLA	5	37	24	5/8/24 13:59	5/8/24	13:59:06	2
B415	11/7/23 11:59	Lewisetta	MVP-ME-1	ME	1	0	0	11/7/24 16:44	11/7/24	16:44:44	3
B415	11/7/23 11:59	Lewisetta	MVP-ME-1	ME	1	37	25	11/7/23 11:59	11/7/23	11:59:04	1
B415	11/7/23 11:59	Lewisetta	MVP-ME-1	ME	1	50	31	5/3/24 8:46	5/3/24	8:46:17	2
B197	11/9/23 15:00	Lewisetta	MVP-LOLA-1	LOLA	1	44	25	11/9/23 15:00	11/9/23	15:00:50	1
B197	11/9/23 15:00	Lewisetta	MVP-LOLA-1	LOLA	1	68	45	11/7/24 17:03	11/7/24	17:03:22	3
B197	11/9/23 15:00	Lewisetta	MVP-LOLA-1	LOLA	1	73	57	5/20/25 15:13	5/20/25	15:13:11	4
B197	11/9/23 15:00	Lewisetta	MVP-LOLA-1	LOLA	1	51	26	4/30/24 13:06	4/30/24	13:06:31	2
A507	11/10/23 14:22	YorkRiver	MVP-LA-4	LA	4	29	22	11/10/23 14:22	11/10/23	14:22:22	1
A507	11/10/23 14:22	YorkRiver	MVP-LA-4	LA	4	34	26	5/8/24 13:19	5/8/24	13:19:45	2
A507	11/10/23 14:22	YorkRiver	MVP-LA-4	LA	4	53	38	5/25/25 10:53	5/25/25	10:53:15	4
A507	11/10/23 14:22	YorkRiver	MVP-LA-4	LA	4	51	39	11/12/24 10:16	11/12/24	10:16:43	3
E120	11/7/23 15:13	Lewisetta	MVP-FL-3	FL	3	65	47	11/7/24 13:36	11/7/24	13:36:43	3
E120	11/7/23 15:13	Lewisetta	MVP-FL-3	FL	3	42	17	11/7/23 15:13	11/7/23	15:13:19	1
E120	11/7/23 15:13	Lewisetta	MVP-FL-3	FL	3	83	61	5/20/25 16:07	5/20/25	16:07:49	4
E120	11/7/23 15:13	Lewisetta	MVP-FL-3	FL	3	50	32	5/3/24 7:51	5/3/24	7:51:33	2
A485	11/10/23 15:07	YorkRiver	MVP-NH-4	NH	4	31	23	5/8/24 13:24	5/8/24	13:24:32	2
A485	11/10/23 15:07	YorkRiver	MVP-NH-4	NH	4	30	23	11/10/23 15:07	11/10/23	15:07:36	1
E045	11/7/23 14:35	Lewisetta	MVP-FL-2	FL	2	61	38	11/7/24 12:35	11/7/24	12:35:07	3
E045	11/7/23 14:35	Lewisetta	MVP-FL-2	FL	2	68	51	5/20/25 14:10	5/20/25	14:10:08	4
E045	11/7/23 14:35	Lewisetta	MVP-FL-2	FL	2	29	19	11/7/23 14:35	11/7/23	14:35:27	1
E045	11/7/23 14:35	Lewisetta	MVP-FL-2	FL	2	35	23	5/2/24 13:55	5/2/24	13:55:04	2
A812	11/14/23 14:53	YorkRiver	MVP-VA-6	VA	6	32	22	11/14/23 14:53	11/14/23	14:53:24	1
A812	11/14/23 14:53	YorkRiver	MVP-VA-6	VA	6	38	28	5/7/24 9:50	5/7/24	9:50:19	2
C243	11/14/23 15:57	YorkRiver	MVP-TX-4	TX	4	39	25	11/14/23 15:57	11/14/23	15:57:02	1
C243	11/14/23 15:57	YorkRiver	MVP-TX-4	TX	4	43	30	5/7/24 9:34	5/7/24	9:34:03	2
E524	11/14/23 15:14	YorkRiver	MVP-DEBY-6	DEBY	6	39	26	11/14/23 15:14	11/14/23	15:14:23	1
E524	11/14/23 15:14	YorkRiver	MVP-DEBY-6	DEBY	6	40	26	5/7/24 10:03	5/7/24	10:03:45	2
A673	11/13/23 15:25	YorkRiver	MVP-VA-5	VA	5	34	19	5/8/24 13:30	5/8/24	13:30:05	2
A673	11/13/23 15:25	YorkRiver	MVP-VA-5	VA	5	31	18	11/13/23 15:25	11/13/23	15:25:18	1
C068	11/13/23 14:38	YorkRiver	MVP-NH-5	NH	5	32	26	11/12/24 9:04	11/12/24	9:04:05	3
C068	11/13/23 14:38	YorkRiver	MVP-NH-5	NH	5	21	16	5/6/24 13:07	5/6/24	13:07:37	2
C068	11/13/23 14:38	YorkRiver	MVP-NH-5	NH	5	19	16	11/13/23 14:38	11/13/23	14:38:42	1
E522	11/14/23 15:13	YorkRiver	MVP-DEBY-6	DEBY	6	31	22	11/14/23 15:13	11/14/23	15:13:08	1
E522	11/14/23 15:13	YorkRiver	MVP-DEBY-6	DEBY	6	62	45	11/12/24 11:54	11/12/24	11:54:46	3
E522	11/14/23 15:13	YorkRiver	MVP-DEBY-6	DEBY	6	34	24	5/6/24 12:58	5/6/24	12:58:39	2
E522	11/14/23 15:13	YorkRiver	MVP-DEBY-6	DEBY	6	62	53	5/25/25 10:59	5/25/25	10:59:26	4
E590	11/15/23 15:40	YorkRiver	MVP-DEBY-4	DEBY	4	37	21	11/15/23 15:40	11/15/23	15:40:19	1
E590	11/15/23 15:40	YorkRiver	MVP-DEBY-4	DEBY	4	39	24	11/12/24 8:56	11/12/24	8:56:50	3
E590	11/15/23 15:40	YorkRiver	MVP-DEBY-4	DEBY	4	40	24	5/6/24 13:33	5/6/24	13:33:39	2
A806	11/14/23 14:51	YorkRiver	MVP-VA-6	VA	6	33	22	5/6/24 13:06	5/6/24	13:06:29	2
A806	11/14/23 14:51	YorkRiver	MVP-VA-6	VA	6	28	18	11/14/23 14:51	11/14/23	14:51:03	1
A806	11/14/23 14:51	YorkRiver	MVP-VA-6	VA	6	32	20	11/11/24 16:02	11/11/24	16:02:28	3
E164	11/7/23 16:06	Lewisetta	MVP-DEBY-2	DEBY	2	36	21	11/7/23 16:06	11/7/23	16:06:07	1
E164	11/7/23 16:06	Lewisetta	MVP-DEBY-2	DEBY	2	70	48	11/7/24 13:44	11/7/24	13:44:07	3
E164	11/7/23 16:06	Lewisetta	MVP-DEBY-2	DEBY	2	42	25	5/2/24 13:48	5/2/24	13:48:34	2
E164	11/7/23 16:06	Lewisetta	MVP-DEBY-2	DEBY	2	76	52	5/20/25 15:54	5/20/25	15:54:26	4
E191	11/7/23 16:10	Lewisetta	MVP-DEBY-2	DEBY	2	52	38	5/3/24 8:05	5/3/24	8:05:41	2
E191	11/7/23 16:10	Lewisetta	MVP-DEBY-2	DEBY	2	40	26	11/7/23 16:10	11/7/23	16:10:38	1
C024	11/13/23 14:43	YorkRiver	MVP-TX-5	TX	5	35	22	11/13/23 14:43	11/13/23	14:43:53	1
C024	11/13/23 14:43	YorkRiver	MVP-TX-5	TX	5	44	27	5/9/24 9:56	5/9/24	9:56:06	2
D740	5/3/24 9:15	Lewisetta	MVP-VA-1	VA	1	72	47	11/7/24 16:01	11/7/24	16:01:29	3
D740	5/3/24 9:15	Lewisetta	MVP-VA-1	VA	1	81	70	5/20/25 15:16	5/20/25	15:16:11	4
D740	5/3/24 9:15	Lewisetta	MVP-VA-1	VA	1	33	27	5/3/24 9:17	5/3/24	9:17:55	2
B262	11/9/23 15:57	Lewisetta	MVP-NH-2	NH	2	34	23	4/30/24 12:43	4/30/24	12:43:52	2
B262	11/9/23 15:57	Lewisetta	MVP-NH-2	NH	2	44	30	11/7/24 14:12	11/7/24	14:12:13	3
B262	11/9/23 15:57	Lewisetta	MVP-NH-2	NH	2	35	22	5/20/25 14:33	5/20/25	14:33:08	4
B262	11/9/23 15:57	Lewisetta	MVP-NH-2	NH	2	28	17	11/9/23 15:57	11/9/23	15:57:11	1
C396	11/15/23 15:26	YorkRiver	MVP-TX-6	TX	6	35	25	11/15/23 15:26	11/15/23	15:26:00	1
C396	11/15/23 15:26	YorkRiver	MVP-TX-6	TX	6	45	31	5/7/24 9:40	5/7/24	9:40:28	2
E616	11/15/23 15:45	YorkRiver	MVP-DEBY-4	DEBY	4	33	21	11/15/23 15:45	11/15/23	15:45:09	1
E616	11/15/23 15:45	YorkRiver	MVP-DEBY-4	DEBY	4	0	0	11/11/24 18:12	11/11/24	18:12:22	3
E616	11/15/23 15:45	YorkRiver	MVP-DEBY-4	DEBY	4	37	25	5/6/24 13:31	5/6/24	13:31:46	2
B435	11/7/23 15:25	Lewisetta	MVP-FL-1	FL	1	92	52	5/20/25 15:38	5/20/25	15:38:32	4
B435	11/7/23 15:25	Lewisetta	MVP-FL-1	FL	1	48	28	5/3/24 9:19	5/3/24	9:19:29	2
B435	11/7/23 15:25	Lewisetta	MVP-FL-1	FL	1	40	27	11/7/23 15:25	11/7/23	15:25:45	1
B435	11/7/23 15:25	Lewisetta	MVP-FL-1	FL	1	82	41	11/7/24 12:52	11/7/24	12:52:10	3
C050	11/13/23 14:32	YorkRiver	MVP-NH-5	NH	5	36	24	11/13/23 14:32	11/13/23	14:32:16	1
C050	11/13/23 14:32	YorkRiver	MVP-NH-5	NH	5	0	0	5/6/24 13:11	5/6/24	13:11:19	2
A035	11/7/23 13:44	Lewisetta	MVP-DEBY-3	DEBY	3	49	30	5/3/24 8:07	5/3/24	8:07:53	2
A035	11/7/23 13:44	Lewisetta	MVP-DEBY-3	DEBY	3	45	26	11/7/23 13:44	11/7/23	13:44:29	1
A035	11/7/23 13:44	Lewisetta	MVP-DEBY-3	DEBY	3	108	54	11/7/24 12:44	11/7/24	12:44:15	3
C198	11/14/23 15:46	YorkRiver	MVP-LOLA-5	LOLA	5	63	35	11/12/24 10:30	11/12/24	10:30:05	3
C198	11/14/23 15:46	YorkRiver	MVP-LOLA-5	LOLA	5	35	20	11/14/23 15:46	11/14/23	15:46:21	1
C198	11/14/23 15:46	YorkRiver	MVP-LOLA-5	LOLA	5	37	23	5/8/24 13:57	5/8/24	13:57:54	2
C192	11/14/23 15:43	YorkRiver	MVP-LOLA-5	LOLA	5	51	36	5/9/24 9:52	5/9/24	9:52:56	2
C192	11/14/23 15:43	YorkRiver	MVP-LOLA-5	LOLA	5	46	28	11/14/23 15:43	11/14/23	15:43:49	1
C192	11/14/23 15:43	YorkRiver	MVP-LOLA-5	LOLA	5	69	39	5/25/25 10:51	5/25/25	10:51:29	4
C192	11/14/23 15:43	YorkRiver	MVP-LOLA-5	LOLA	5	69	39	11/12/24 11:09	11/12/24	11:09:30	3
A514	11/10/23 14:25	YorkRiver	MVP-LA-4	LA	4	44	36	11/12/24 10:22	11/12/24	10:22:17	3
A514	11/10/23 14:25	YorkRiver	MVP-LA-4	LA	4	48	40	5/25/25 10:53	5/25/25	10:53:31	4
A514	11/10/23 14:25	YorkRiver	MVP-LA-4	LA	4	22	16	11/10/23 14:25	11/10/23	14:25:43	1
A514	11/10/23 14:25	YorkRiver	MVP-LA-4	LA	4	25	18	5/8/24 13:18	5/8/24	13:18:38	2
A239	11/9/23 14:29	Lewisetta	MVP-ME-3	ME	3	38	28	11/9/23 14:29	11/9/23	14:29:08	1
A239	11/9/23 14:29	Lewisetta	MVP-ME-3	ME	3	0	0	11/7/24 14:37	11/7/24	14:37:11	3
A239	11/9/23 14:29	Lewisetta	MVP-ME-3	ME	3	42	28	5/1/24 8:39	5/1/24	8:39:31	2
A577	11/13/23 14:29	YorkRiver	MVP-DEBY-5	DEBY	5	37	24	11/13/23 14:29	11/13/23	14:29:17	1
A577	11/13/23 14:29	YorkRiver	MVP-DEBY-5	DEBY	5	41	27	5/6/24 11:58	5/6/24	11:58:46	2
C256	11/14/23 16:07	YorkRiver	MVP-TX-4	TX	4	35	26	11/14/23 16:07	11/14/23	16:07:41	1
C256	11/14/23 16:07	YorkRiver	MVP-TX-4	TX	4	41	30	5/7/24 9:35	5/7/24	9:35:25	2
C256	11/14/23 16:07	YorkRiver	MVP-TX-4	TX	4	45	37	11/12/24 9:29	11/12/24	9:29:17	3
A040	11/7/23 13:32	Lewisetta	MVP-DEBY-3	DEBY	3	39	32	5/2/24 13:37	5/2/24	13:37:32	2
A040	11/7/23 13:32	Lewisetta	MVP-DEBY-3	DEBY	3	81	51	11/7/24 12:43	11/7/24	12:43:59	3
A040	11/7/23 13:32	Lewisetta	MVP-DEBY-3	DEBY	3	34	27	11/7/23 13:32	11/7/23	13:32:48	1
A040	11/7/23 13:32	Lewisetta	MVP-DEBY-3	DEBY	3	83	76	5/20/25 16:50	5/20/25	16:50:59	4
E151	11/7/23 15:56	Lewisetta	MVP-TX-1	TX	1	67	47	11/7/24 17:02	11/7/24	17:02:41	3
E151	11/7/23 15:56	Lewisetta	MVP-TX-1	TX	1	80	58	5/20/25 15:38	5/20/25	15:38:48	4
E151	11/7/23 15:56	Lewisetta	MVP-TX-1	TX	1	41	30	5/2/24 13:42	5/2/24	13:42:52	2
E151	11/7/23 15:56	Lewisetta	MVP-TX-1	TX	1	36	28	11/7/23 15:56	11/7/23	15:56:01	1
A072	11/7/23 14:52	Lewisetta	MVP-LA-1	LA	1	38	28	11/7/23 14:52	11/7/23	14:52:46	1
A072	11/7/23 14:52	Lewisetta	MVP-LA-1	LA	1	41	29	5/2/24 13:29	5/2/24	13:29:51	2
A072	11/7/23 14:52	Lewisetta	MVP-LA-1	LA	1	109	72	5/20/25 16:17	5/20/25	16:17:55	4
A072	11/7/23 14:52	Lewisetta	MVP-LA-1	LA	1	97	63	11/7/24 17:48	11/7/24	17:48:44	3
D780	11/7/23 11:57	Lewisetta	MVP-ME-1	ME	1	60	35	11/7/24 16:42	11/7/24	16:42:58	3
D780	11/7/23 11:57	Lewisetta	MVP-ME-1	ME	1	35	22	11/7/23 11:57	11/7/23	11:57:50	1
D780	11/7/23 11:57	Lewisetta	MVP-ME-1	ME	1	45	31	5/3/24 8:46	5/3/24	8:46:47	2
C371	11/15/23 15:21	YorkRiver	MVP-TX-6	TX	6	41	30	5/7/24 9:39	5/7/24	9:39:22	2
C371	11/15/23 15:21	YorkRiver	MVP-TX-6	TX	6	33	22	11/15/23 15:21	11/15/23	15:21:56	1
A817	11/14/23 15:36	YorkRiver	MVP-ME-5	ME	5	45	26	11/14/23 15:36	11/14/23	15:36:33	1
A817	11/14/23 15:36	YorkRiver	MVP-ME-5	ME	5	45	26	5/7/24 10:14	5/7/24	10:14:43	2
E489	11/13/23 15:03	YorkRiver	MVP-FL-5	FL	5	60	40	11/12/24 10:20	11/12/24	10:20:40	3
E489	11/13/23 15:03	YorkRiver	MVP-FL-5	FL	5	29	17	5/8/24 13:36	5/8/24	13:36:07	2
E489	11/13/23 15:03	YorkRiver	MVP-FL-5	FL	5	63	38	5/25/25 10:32	5/25/25	10:32:17	4
E489	11/13/23 15:03	YorkRiver	MVP-FL-5	FL	5	27	15	11/13/23 15:03	11/13/23	15:03:15	1
A211	11/9/23 14:11	Lewisetta	MVP-ME-3	ME	3	53	32	5/1/24 8:40	5/1/24	8:40:35	2
A211	11/9/23 14:11	Lewisetta	MVP-ME-3	ME	3	48	31	11/9/23 14:11	11/9/23	14:11:55	1
D773	11/7/23 15:02	Lewisetta	MVP-FL-3	FL	3	40	27	11/7/23 15:02	11/7/23	15:02:03	1
D773	11/7/23 15:02	Lewisetta	MVP-FL-3	FL	3	75	49	11/7/24 13:37	11/7/24	13:37:26	3
D773	11/7/23 15:02	Lewisetta	MVP-FL-3	FL	3	82	59	5/20/25 15:48	5/20/25	15:48:01	4
D773	11/7/23 15:02	Lewisetta	MVP-FL-3	FL	3	41	32	5/3/24 7:52	5/3/24	7:52:22	2
C165	11/14/23 15:28	YorkRiver	MVP-LOLA-5	LOLA	5	52	28	11/12/24 10:30	11/12/24	10:30:35	3
C165	11/14/23 15:28	YorkRiver	MVP-LOLA-5	LOLA	5	41	26	5/9/24 9:54	5/9/24	9:54:05	2
C165	11/14/23 15:28	YorkRiver	MVP-LOLA-5	LOLA	5	40	25	11/14/23 15:28	11/14/23	15:28:33	1
C146	11/14/23 14:47	YorkRiver	MVP-VA-4	VA	4	34	21	11/14/23 14:47	11/14/23	14:47:25	1
C146	11/14/23 14:47	YorkRiver	MVP-VA-4	VA	4	39	21	5/8/24 14:12	5/8/24	14:12:14	2
C146	11/14/23 14:47	YorkRiver	MVP-VA-4	VA	4	63	43	11/11/24 15:29	11/11/24	15:29:10	3
A005	11/7/23 14:14	Lewisetta	MVP-DEBY-3	DEBY	3	40	30	11/7/23 14:14	11/7/23	14:14:55	1
A005	11/7/23 14:14	Lewisetta	MVP-DEBY-3	DEBY	3	35	28	11/7/24 12:37	11/7/24	12:37:02	3
A005	11/7/23 14:14	Lewisetta	MVP-DEBY-3	DEBY	3	39	28	5/2/24 13:38	5/2/24	13:38:25	2
E391	11/10/23 14:05	YorkRiver	MVP-FL-4	FL	4	49	22	5/8/24 14:32	5/8/24	14:32:12	2
E391	11/10/23 14:05	YorkRiver	MVP-FL-4	FL	4	44	22	11/10/23 14:05	11/10/23	14:05:37	1
A668	11/13/23 15:22	YorkRiver	MVP-VA-5	VA	5	35	23	5/8/24 13:28	5/8/24	13:28:33	2
A668	11/13/23 15:22	YorkRiver	MVP-VA-5	VA	5	63	45	11/12/24 11:50	11/12/24	11:50:57	3
A668	11/13/23 15:22	YorkRiver	MVP-VA-5	VA	5	31	22	11/13/23 15:22	11/13/23	15:22:51	1
E295	11/9/23 15:43	Lewisetta	MVP-LA-2	LA	2	35	26	11/9/23 15:43	11/9/23	15:43:06	1
A623	11/13/23 14:57	YorkRiver	MVP-ME-6	ME	6	56	44	11/12/24 12:06	11/12/24	12:06:55	3
A623	11/13/23 14:57	YorkRiver	MVP-ME-6	ME	6	33	18	11/13/23 14:57	11/13/23	14:57:23	1
A623	11/13/23 14:57	YorkRiver	MVP-ME-6	ME	6	39	23	5/6/24 11:42	5/6/24	11:42:52	2
A183	11/7/23 15:43	Lewisetta	MVP-LA-3	LA	3	77	70	5/20/25 16:22	5/20/25	16:22:35	4
A183	11/7/23 15:43	Lewisetta	MVP-LA-3	LA	3	34	25	11/7/23 15:43	11/7/23	15:43:41	1
A183	11/7/23 15:43	Lewisetta	MVP-LA-3	LA	3	39	35	5/2/24 14:33	5/2/24	14:33:43	2
A183	11/7/23 15:43	Lewisetta	MVP-LA-3	LA	3	70	54	11/7/24 16:09	11/7/24	16:09:04	3
A099	11/7/23 15:14	Lewisetta	MVP-VA-2	VA	2	27	21	11/7/23 15:14	11/7/23	15:14:28	1
A099	11/7/23 15:14	Lewisetta	MVP-VA-2	VA	2	61	36	11/7/24 16:45	11/7/24	16:45:50	3
A099	11/7/23 15:14	Lewisetta	MVP-VA-2	VA	2	31	30	5/2/24 14:20	5/2/24	14:20:53	2
A931	11/15/23 15:49	YorkRiver	MVP-LOLA-4	LOLA	4	47	27	5/7/24 10:08	5/7/24	10:08:59	2
A931	11/15/23 15:49	YorkRiver	MVP-LOLA-4	LOLA	4	45	27	11/15/23 15:49	11/15/23	15:49:09	1
A931	11/15/23 15:49	YorkRiver	MVP-LOLA-4	LOLA	4	73	46	11/12/24 9:47	11/12/24	9:47:21	3
A482	11/10/23 15:05	YorkRiver	MVP-NH-4	NH	4	29	21	11/10/23 15:05	11/10/23	15:05:45	1
A482	11/10/23 15:05	YorkRiver	MVP-NH-4	NH	4	28	21	5/9/24 10:07	5/9/24	10:07:17	2
A618	11/13/23 14:55	YorkRiver	MVP-ME-6	ME	6	37	24	11/13/23 14:55	11/13/23	14:55:34	1
A618	11/13/23 14:55	YorkRiver	MVP-ME-6	ME	6	44	24	5/7/24 9:58	5/7/24	9:58:59	2
C177	11/14/23 15:36	YorkRiver	MVP-LOLA-5	LOLA	5	37	22	11/14/23 15:36	11/14/23	15:36:41	1
C177	11/14/23 15:36	YorkRiver	MVP-LOLA-5	LOLA	5	41	25	5/8/24 13:55	5/8/24	13:55:03	2
C177	11/14/23 15:36	YorkRiver	MVP-LOLA-5	LOLA	5	34	21	11/12/24 10:24	11/12/24	10:24:06	3
E126	11/7/23 15:08	Lewisetta	MVP-FL-3	FL	3	65	40	11/7/24 13:32	11/7/24	13:32:32	3
E126	11/7/23 15:08	Lewisetta	MVP-FL-3	FL	3	29	19	11/7/23 15:08	11/7/23	15:08:16	1
E126	11/7/23 15:08	Lewisetta	MVP-FL-3	FL	3	28	18	5/2/24 14:43	5/2/24	14:43:24	2
E126	11/7/23 15:08	Lewisetta	MVP-FL-3	FL	3	83	63	5/20/25 16:08	5/20/25	16:08:38	4
C021	11/13/23 14:40	YorkRiver	MVP-TX-5	TX	5	35	32	5/9/24 9:56	5/9/24	9:56:52	2
C021	11/13/23 14:40	YorkRiver	MVP-TX-5	TX	5	30	23	11/13/23 14:40	11/13/23	14:40:54	1
B312	11/7/23 11:51	Lewisetta	MVP-ME-1	ME	1	36	21	5/2/24 14:40	5/2/24	14:40:15	2
B312	11/7/23 11:51	Lewisetta	MVP-ME-1	ME	1	55	37	11/7/24 16:43	11/7/24	16:43:47	3
B312	11/7/23 11:51	Lewisetta	MVP-ME-1	ME	1	29	17	11/7/23 11:51	11/7/23	11:51:20	1
D770	11/7/23 15:00	Lewisetta	MVP-VA-1	VA	1	68	37	11/7/24 16:12	11/7/24	16:12:36	3
D770	11/7/23 15:00	Lewisetta	MVP-VA-1	VA	1	42	23	11/7/23 15:00	11/7/23	15:00:52	1
D770	11/7/23 15:00	Lewisetta	MVP-VA-1	VA	1	50	29	5/3/24 8:38	5/3/24	8:38:42	2
D776	11/7/23 15:50	Lewisetta	MVP-VA-3	VA	3	48	31	5/3/24 8:25	5/3/24	8:25:35	2
D776	11/7/23 15:50	Lewisetta	MVP-VA-3	VA	3	44	27	11/7/23 15:50	11/7/23	15:50:02	1
E007-B308	11/7/23 12:19	Lewisetta	MVP-TX-3	TX	3	34	24	11/7/23 12:19	11/7/23	12:19:16	1
E007-B308	11/7/23 12:19	Lewisetta	MVP-TX-3	TX	3	66	37	11/7/24 14:28	11/7/24	14:28:25	3
E007-B308	11/7/23 12:19	Lewisetta	MVP-TX-3	TX	3	40	27	5/2/24 14:04	5/2/24	14:04:19	2
A106	11/7/23 16:42	Lewisetta	MVP-VA-2	VA	2	53	47	11/7/24 16:45	11/7/24	16:45:07	3
A106	11/7/23 16:42	Lewisetta	MVP-VA-2	VA	2	71	66	5/20/25 15:35	5/20/25	15:35:51	4
A106	11/7/23 16:42	Lewisetta	MVP-VA-2	VA	2	31	26	5/2/24 14:20	5/2/24	14:20:50	2
A106	11/7/23 16:42	Lewisetta	MVP-VA-2	VA	2	23	20	11/7/23 16:42	11/7/23	16:42:07	1
C090	11/13/23 15:16	YorkRiver	MVP-NH-6	NH	6	36	28	11/8/24 10:44	11/8/24	10:44:14	3
C090	11/13/23 15:16	YorkRiver	MVP-NH-6	NH	6	25	20	11/13/23 15:16	11/13/23	15:16:40	1
C090	11/13/23 15:16	YorkRiver	MVP-NH-6	NH	6	30	22	5/8/24 14:02	5/8/24	14:02:44	2
E111	11/7/23 15:04	Lewisetta	MVP-FL-3	FL	3	35	29	11/7/23 15:04	11/7/23	15:04:01	1
E111	11/7/23 15:04	Lewisetta	MVP-FL-3	FL	3	63	42	11/7/24 13:32	11/7/24	13:32:47	3
E111	11/7/23 15:04	Lewisetta	MVP-FL-3	FL	3	44	31	5/3/24 7:52	5/3/24	7:52:29	2
E111	11/7/23 15:04	Lewisetta	MVP-FL-3	FL	3	71	48	5/20/25 16:04	5/20/25	16:04:42	4
A447	11/9/23 15:55	Lewisetta	MVP-LOLA-2	LOLA	2	57	29	5/1/24 9:05	5/1/24	9:05:16	2
A447	11/9/23 15:55	Lewisetta	MVP-LOLA-2	LOLA	2	50	27	11/9/23 15:55	11/9/23	15:55:38	1
A447	11/9/23 15:55	Lewisetta	MVP-LOLA-2	LOLA	2	106	60	11/7/24 15:13	11/7/24	15:13:25	3
A447	11/9/23 15:55	Lewisetta	MVP-LOLA-2	LOLA	2	119	73	5/20/25 16:54	5/20/25	16:54:37	4
C389	11/15/23 15:24	YorkRiver	MVP-TX-6	TX	6	30	21	11/15/23 15:24	11/15/23	15:24:58	1
C389	11/15/23 15:24	YorkRiver	MVP-TX-6	TX	6	38	26	5/6/24 13:42	5/6/24	13:42:11	2
C389	11/15/23 15:24	YorkRiver	MVP-TX-6	TX	6	54	39	11/8/24 10:42	11/8/24	10:42:19	3
C389	11/15/23 15:24	YorkRiver	MVP-TX-6	TX	6	54	41	5/25/25 11:24	5/25/25	11:24:16	4
D757	11/7/23 15:57	Lewisetta	MVP-VA-3	VA	3	78	62	5/20/25 16:36	5/20/25	16:36:43	4
D757	11/7/23 15:57	Lewisetta	MVP-VA-3	VA	3	26	21	11/7/23 15:57	11/7/23	15:57:02	1
D757	11/7/23 15:57	Lewisetta	MVP-VA-3	VA	3	30	25	5/2/24 14:26	5/2/24	14:26:45	2
D757	11/7/23 15:57	Lewisetta	MVP-VA-3	VA	3	62	49	11/7/24 14:52	11/7/24	14:52:08	3
B352	11/7/23 15:45	Lewisetta	MVP-LA-3	LA	3	75	72	5/20/25 16:19	5/20/25	16:19:30	4
B352	11/7/23 15:45	Lewisetta	MVP-LA-3	LA	3	41	25	5/2/24 14:33	5/2/24	14:33:50	2
B352	11/7/23 15:45	Lewisetta	MVP-LA-3	LA	3	66	53	11/7/24 16:11	11/7/24	16:11:22	3
B352	11/7/23 15:45	Lewisetta	MVP-LA-3	LA	3	36	24	11/7/23 15:45	11/7/23	15:45:16	1
A788	11/14/23 14:43	YorkRiver	MVP-VA-6	VA	6	25	20	11/14/23 14:43	11/14/23	14:43:33	1
A788	11/14/23 14:43	YorkRiver	MVP-VA-6	VA	6	52	36	11/11/24 15:54	11/11/24	15:54:47	3
A788	11/14/23 14:43	YorkRiver	MVP-VA-6	VA	6	51	34	5/25/25 10:13	5/25/25	10:13:03	4
A788	11/14/23 14:43	YorkRiver	MVP-VA-6	VA	6	33	25	5/6/24 13:04	5/6/24	13:04:34	2
C210	11/14/23 15:40	YorkRiver	MVP-LA-5	LA	5	55	37	5/25/25 10:02	5/25/25	10:02:01	4
C210	11/14/23 15:40	YorkRiver	MVP-LA-5	LA	5	30	21	11/14/23 15:40	11/14/23	15:40:03	1
C210	11/14/23 15:40	YorkRiver	MVP-LA-5	LA	5	51	36	11/12/24 11:35	11/12/24	11:35:07	3
C210	11/14/23 15:40	YorkRiver	MVP-LA-5	LA	5	38	27	5/7/24 9:43	5/7/24	9:43:57	2
A681	11/13/23 15:28	YorkRiver	MVP-VA-5	VA	5	30	17	11/13/23 15:28	11/13/23	15:28:16	1
A681	11/13/23 15:28	YorkRiver	MVP-VA-5	VA	5	57	44	11/12/24 11:52	11/12/24	11:52:14	3
A681	11/13/23 15:28	YorkRiver	MVP-VA-5	VA	5	35	20	5/8/24 13:29	5/8/24	13:29:38	2
A681	11/13/23 15:28	YorkRiver	MVP-VA-5	VA	5	67	53	5/25/25 10:21	5/25/25	10:21:30	4
B263	11/9/23 15:57	Lewisetta	MVP-NH-2	NH	2	0	0	11/7/24 14:11	11/7/24	14:11:03	3
B263	11/9/23 15:57	Lewisetta	MVP-NH-2	NH	2	27	20	11/9/23 15:57	11/9/23	15:57:35	1
B263	11/9/23 15:57	Lewisetta	MVP-NH-2	NH	2	28	22	4/30/24 12:42	4/30/24	12:42:06	2
C160	11/14/23 15:22	YorkRiver	MVP-LOLA-5	LOLA	5	41	27	11/14/23 15:22	11/14/23	15:22:58	1
C160	11/14/23 15:22	YorkRiver	MVP-LOLA-5	LOLA	5	43	28	11/12/24 11:15	11/12/24	11:15:02	3
C160	11/14/23 15:22	YorkRiver	MVP-LOLA-5	LOLA	5	45	29	5/9/24 9:53	5/9/24	9:53:00	2
E383	11/10/23 14:01	YorkRiver	MVP-FL-4	FL	4	34	21	11/10/23 14:01	11/10/23	14:01:23	1
E383	11/10/23 14:01	YorkRiver	MVP-FL-4	FL	4	47	31	11/12/24 11:31	11/12/24	11:31:15	3
E383	11/10/23 14:01	YorkRiver	MVP-FL-4	FL	4	36	22	5/8/24 14:32	5/8/24	14:32:20	2
E383	11/10/23 14:01	YorkRiver	MVP-FL-4	FL	4	50	34	5/25/25 11:20	5/25/25	11:20:54	4
A631	11/13/23 15:00	YorkRiver	MVP-ME-6	ME	6	36	21	11/13/23 15:00	11/13/23	15:00:29	1
A631	11/13/23 15:00	YorkRiver	MVP-ME-6	ME	6	37	22	5/6/24 11:41	5/6/24	11:41:38	2
C363	11/15/23 15:20	YorkRiver	MVP-TX-6	TX	6	36	22	11/15/23 15:20	11/15/23	15:20:32	1
C363	11/15/23 15:20	YorkRiver	MVP-TX-6	TX	6	39	25	5/6/24 13:45	5/6/24	13:45:02	2
C363	11/15/23 15:20	YorkRiver	MVP-TX-6	TX	6	0	0	11/8/24 10:38	11/8/24	10:38:50	3
A903	11/15/23 15:39	YorkRiver	MVP-LOLA-4	LOLA	4	49	28	11/15/23 15:39	11/15/23	15:39:24	1
A903	11/15/23 15:39	YorkRiver	MVP-LOLA-4	LOLA	4	54	34	11/12/24 9:40	11/12/24	9:40:50	3
A903	11/15/23 15:39	YorkRiver	MVP-LOLA-4	LOLA	4	54	33	5/7/24 10:07	5/7/24	10:07:52	2
A925	11/15/23 15:47	YorkRiver	MVP-LOLA-4	LOLA	4	31	18	11/15/23 15:47	11/15/23	15:47:39	1
A925	11/15/23 15:47	YorkRiver	MVP-LOLA-4	LOLA	4	32	19	5/6/24 13:18	5/6/24	13:18:47	2
A925	11/15/23 15:47	YorkRiver	MVP-LOLA-4	LOLA	4	32	19	11/12/24 9:40	11/12/24	9:40:37	3
2141	11/7/23 15:26	Lewisetta	MVP-FL-1	FL	1	55	38	11/7/24 12:50	11/7/24	12:50:10	3
2141	11/7/23 15:26	Lewisetta	MVP-FL-1	FL	1	64	46	5/20/25 15:09	5/20/25	15:09:19	4
2141	11/7/23 15:26	Lewisetta	MVP-FL-1	FL	1	29	21	11/7/23 15:26	11/7/23	15:26:00	1
2141	11/7/23 15:26	Lewisetta	MVP-FL-1	FL	1	29	20	5/2/24 14:00	5/2/24	14:00:37	2
B166	11/9/23 16:36	Lewisetta	MVP-LOLA-1	LOLA	1	74	60	11/7/24 16:53	11/7/24	16:53:42	3
B166	11/9/23 16:36	Lewisetta	MVP-LOLA-1	LOLA	1	43	32	11/9/23 16:36	11/9/23	16:36:20	1
B166	11/9/23 16:36	Lewisetta	MVP-LOLA-1	LOLA	1	46	31	5/1/24 8:51	5/1/24	8:51:38	2
B166	11/9/23 16:36	Lewisetta	MVP-LOLA-1	LOLA	1	78	70	5/20/25 15:14	5/20/25	15:14:28	4
E117	11/7/23 15:09	Lewisetta	MVP-FL-3	FL	3	41	24	5/2/24 14:46	5/2/24	14:46:42	2
E117	11/7/23 15:09	Lewisetta	MVP-FL-3	FL	3	66	38	11/7/24 13:39	11/7/24	13:39:40	3
E117	11/7/23 15:09	Lewisetta	MVP-FL-3	FL	3	38	24	11/7/23 15:09	11/7/23	15:09:53	1
E117	11/7/23 15:09	Lewisetta	MVP-FL-3	FL	3	80	46	5/20/25 15:51	5/20/25	15:51:24	4
A442	11/9/23 15:53	Lewisetta	MVP-LOLA-2	LOLA	2	32	23	4/30/24 12:58	4/30/24	12:58:31	2
A442	11/9/23 15:53	Lewisetta	MVP-LOLA-2	LOLA	2	31	23	11/9/23 15:53	11/9/23	15:53:00	1
C319	11/14/23 15:18	YorkRiver	MVP-ME-4	ME	4	27	17	11/14/23 15:18	11/14/23	15:18:03	1
C319	11/14/23 15:18	YorkRiver	MVP-ME-4	ME	4	28	12	5/8/24 14:09	5/8/24	14:09:22	2
C297	11/14/23 15:08	YorkRiver	MVP-ME-4	ME	4	40	27	11/14/23 15:08	11/14/23	15:08:30	1
C297	11/14/23 15:08	YorkRiver	MVP-ME-4	ME	4	0	0	5/8/24 14:06	5/8/24	14:06:50	2
A202	11/7/23 15:29	Lewisetta	MVP-VA-2	VA	2	53	44	11/7/24 16:53	11/7/24	16:53:49	3
A202	11/7/23 15:29	Lewisetta	MVP-VA-2	VA	2	33	31	5/2/24 14:20	5/2/24	14:20:38	2
A202	11/7/23 15:29	Lewisetta	MVP-VA-2	VA	2	74	56	5/20/25 15:41	5/20/25	15:41:01	4
A202	11/7/23 15:29	Lewisetta	MVP-VA-2	VA	2	29	23	11/7/23 15:29	11/7/23	15:29:27	1
E181	11/7/23 16:08	Lewisetta	MVP-DEBY-2	DEBY	2	49	35	11/7/24 13:30	11/7/24	13:30:54	3
E181	11/7/23 16:08	Lewisetta	MVP-DEBY-2	DEBY	2	39	30	5/2/24 13:50	5/2/24	13:50:21	2
E181	11/7/23 16:08	Lewisetta	MVP-DEBY-2	DEBY	2	49	40	5/20/25 16:07	5/20/25	16:07:02	4
E181	11/7/23 16:08	Lewisetta	MVP-DEBY-2	DEBY	2	30	21	11/7/23 16:08	11/7/23	16:08:38	1
B216	11/9/23 15:49	Lewisetta	MVP-NH-1	NH	1	39	32	11/7/24 14:00	11/7/24	14:00:58	3
B216	11/9/23 15:49	Lewisetta	MVP-NH-1	NH	1	30	24	11/9/23 15:49	11/9/23	15:49:42	1
B216	11/9/23 15:49	Lewisetta	MVP-NH-1	NH	1	28	22	4/30/24 13:36	4/30/24	13:36:49	2
C102	11/13/23 15:19	YorkRiver	MVP-NH-6	NH	6	21	11	11/13/23 15:19	11/13/23	15:19:43	1
C102	11/13/23 15:19	YorkRiver	MVP-NH-6	NH	6	24	16	5/8/24 14:03	5/8/24	14:03:23	2
A006	11/7/23 14:13	Lewisetta	MVP-DEBY-3	DEBY	3	70	43	11/7/24 12:43	11/7/24	12:43:44	3
A006	11/7/23 14:13	Lewisetta	MVP-DEBY-3	DEBY	3	32	21	11/7/23 14:13	11/7/23	14:13:32	1
A006	11/7/23 14:13	Lewisetta	MVP-DEBY-3	DEBY	3	82	49	5/20/25 16:49	5/20/25	16:49:54	4
A006	11/7/23 14:13	Lewisetta	MVP-DEBY-3	DEBY	3	31	20	5/2/24 13:38	5/2/24	13:38:42	2
A531	11/10/23 14:36	YorkRiver	MVP-LA-4	LA	4	57	44	5/25/25 10:52	5/25/25	10:52:46	4
A531	11/10/23 14:36	YorkRiver	MVP-LA-4	LA	4	56	44	11/12/24 10:18	11/12/24	10:18:19	3
A531	11/10/23 14:36	YorkRiver	MVP-LA-4	LA	4	26	19	11/10/23 14:36	11/10/23	14:36:11	1
A531	11/10/23 14:36	YorkRiver	MVP-LA-4	LA	4	27	22	5/8/24 13:21	5/8/24	13:21:17	2
B237	11/9/23 15:58	Lewisetta	MVP-NH-1	NH	1	34	22	11/9/23 15:58	11/9/23	15:58:48	1
B237	11/9/23 15:58	Lewisetta	MVP-NH-1	NH	1	34	21	4/30/24 13:35	4/30/24	13:35:18	2
B047	11/9/23 14:28	Lewisetta	MVP-TX-2	TX	2	53	38	5/1/24 8:07	5/1/24	8:07:33	2
B047	11/9/23 14:28	Lewisetta	MVP-TX-2	TX	2	77	52	11/7/24 13:09	11/7/24	13:09:52	3
B047	11/9/23 14:28	Lewisetta	MVP-TX-2	TX	2	45	28	11/9/23 14:28	11/9/23	14:28:03	1
B047	11/9/23 14:28	Lewisetta	MVP-TX-2	TX	2	102	68	5/20/25 14:58	5/20/25	14:58:24	4
C239	11/14/23 16:08	YorkRiver	MVP-LA-5	LA	5	30	22	5/6/24 13:54	5/6/24	13:54:00	2
C239	11/14/23 16:08	YorkRiver	MVP-LA-5	LA	5	39	28	11/12/24 11:37	11/12/24	11:37:50	3
C239	11/14/23 16:08	YorkRiver	MVP-LA-5	LA	5	25	17	11/14/23 16:08	11/14/23	16:08:10	1
E017	11/7/23 12:14	Lewisetta	MVP-TX-3	TX	3	41	21	11/7/24 14:23	11/7/24	14:23:22	3
E017	11/7/23 12:14	Lewisetta	MVP-TX-3	TX	3	40	26	11/7/23 12:14	11/7/23	12:14:01	1
E017	11/7/23 12:14	Lewisetta	MVP-TX-3	TX	3	45	27	5/20/25 14:59	5/20/25	14:59:26	4
E017	11/7/23 12:14	Lewisetta	MVP-TX-3	TX	3	49	30	5/3/24 7:59	5/3/24	7:59:30	2
D731	11/7/23 11:59	Lewisetta	MVP-ME-1	ME	1	27	19	5/2/24 14:41	5/2/24	14:41:48	2
D731	11/7/23 11:59	Lewisetta	MVP-ME-1	ME	1	52	40	11/7/24 16:32	11/7/24	16:32:25	3
D731	11/7/23 11:59	Lewisetta	MVP-ME-1	ME	1	69	63	5/20/25 14:35	5/20/25	14:35:42	4
D731	11/7/23 11:59	Lewisetta	MVP-ME-1	ME	1	27	19	11/7/23 11:59	11/7/23	11:59:48	1
C085	11/13/23 15:15	YorkRiver	MVP-NH-6	NH	6	33	24	5/9/24 9:59	5/9/24	9:59:24	2
C085	11/13/23 15:15	YorkRiver	MVP-NH-6	NH	6	30	21	11/13/23 15:15	11/13/23	15:15:26	1
B208	11/9/23 15:47	Lewisetta	MVP-NH-1	NH	1	31	25	11/7/24 13:58	11/7/24	13:58:35	3
B208	11/9/23 15:47	Lewisetta	MVP-NH-1	NH	1	37	26	11/9/23 15:47	11/9/23	15:47:22	1
B208	11/9/23 15:47	Lewisetta	MVP-NH-1	NH	1	36	25	5/1/24 8:43	5/1/24	8:43:17	2
A899	11/15/23 15:37	YorkRiver	MVP-LOLA-4	LOLA	4	28	17	11/15/23 15:37	11/15/23	15:37:53	1
A899	11/15/23 15:37	YorkRiver	MVP-LOLA-4	LOLA	4	45	27	11/12/24 9:48	11/12/24	9:48:55	3
A899	11/15/23 15:37	YorkRiver	MVP-LOLA-4	LOLA	4	31	17	5/6/24 13:17	5/6/24	13:17:23	2
E395	11/10/23 14:07	YorkRiver	MVP-FL-4	FL	4	38	17	11/10/23 14:07	11/10/23	14:07:18	1
E395	11/10/23 14:07	YorkRiver	MVP-FL-4	FL	4	62	36	5/25/25 11:15	5/25/25	11:15:28	4
E395	11/10/23 14:07	YorkRiver	MVP-FL-4	FL	4	56	34	11/12/24 11:30	11/12/24	11:30:29	3
E395	11/10/23 14:07	YorkRiver	MVP-FL-4	FL	4	39	18	5/8/24 14:33	5/8/24	14:33:26	2
A891	11/15/23 15:32	YorkRiver	MVP-LA-6	LA	6	28	19	11/15/23 15:32	11/15/23	15:32:39	1
A891	11/15/23 15:32	YorkRiver	MVP-LA-6	LA	6	32	21	5/6/24 14:08	5/6/24	14:08:44	2
A891	11/15/23 15:32	YorkRiver	MVP-LA-6	LA	6	28	16	11/8/24 10:56	11/8/24	10:56:40	3
E617	11/15/23 15:45	YorkRiver	MVP-DEBY-4	DEBY	4	31	21	11/15/23 15:45	11/15/23	15:45:20	1
E617	11/15/23 15:45	YorkRiver	MVP-DEBY-4	DEBY	4	0	0	11/12/24 9:07	11/12/24	9:07:01	3
E617	11/15/23 15:45	YorkRiver	MVP-DEBY-4	DEBY	4	40	26	5/6/24 13:32	5/6/24	13:32:33	2
A620	11/13/23 14:56	YorkRiver	MVP-ME-6	ME	6	39	25	5/7/24 9:56	5/7/24	9:56:47	2
A620	11/13/23 14:56	YorkRiver	MVP-ME-6	ME	6	33	30	11/12/24 12:03	11/12/24	12:03:11	3
A620	11/13/23 14:56	YorkRiver	MVP-ME-6	ME	6	41	27	11/13/23 14:56	11/13/23	14:56:19	1
A695	11/13/23 15:35	YorkRiver	MVP-VA-5	VA	5	30	19	11/13/23 15:35	11/13/23	15:35:43	1
A695	11/13/23 15:35	YorkRiver	MVP-VA-5	VA	5	0	0	11/12/24 11:51	11/12/24	11:51:41	3
A695	11/13/23 15:35	YorkRiver	MVP-VA-5	VA	5	34	22	5/8/24 13:31	5/8/24	13:31:23	2
E180	11/7/23 16:08	Lewisetta	MVP-DEBY-2	DEBY	2	35	24	11/7/23 16:08	11/7/23	16:08:17	1
E180	11/7/23 16:08	Lewisetta	MVP-DEBY-2	DEBY	2	98	65	5/20/25 16:08	5/20/25	16:08:09	4
E180	11/7/23 16:08	Lewisetta	MVP-DEBY-2	DEBY	2	86	52	11/7/24 13:31	11/7/24	13:31:32	3
E180	11/7/23 16:08	Lewisetta	MVP-DEBY-2	DEBY	2	50	40	5/3/24 8:05	5/3/24	8:05:38	2
A173	11/7/23 15:44	Lewisetta	MVP-LA-3	LA	3	46	31	11/7/23 15:44	11/7/23	15:44:42	1
A173	11/7/23 15:44	Lewisetta	MVP-LA-3	LA	3	51	40	5/3/24 8:20	5/3/24	8:20:10	2
A173	11/7/23 15:44	Lewisetta	MVP-LA-3	LA	3	94	69	5/20/25 16:23	5/20/25	16:23:02	4
A173	11/7/23 15:44	Lewisetta	MVP-LA-3	LA	3	85	52	11/7/24 16:13	11/7/24	16:13:50	3
A655	11/13/23 15:09	YorkRiver	MVP-ME-6	ME	6	34	23	5/6/24 11:40	5/6/24	11:40:51	2
A655	11/13/23 15:09	YorkRiver	MVP-ME-6	ME	6	61	43	11/12/24 12:04	11/12/24	12:04:07	3
A655	11/13/23 15:09	YorkRiver	MVP-ME-6	ME	6	33	23	11/13/23 15:09	11/13/23	15:09:59	1
B065	11/9/23 14:37	Lewisetta	MVP-TX-2	TX	2	0	0	11/7/24 13:15	11/7/24	13:15:43	3
B065	11/9/23 14:37	Lewisetta	MVP-TX-2	TX	2	50	35	5/1/24 8:06	5/1/24	8:06:39	2
B065	11/9/23 14:37	Lewisetta	MVP-TX-2	TX	2	44	30	11/9/23 14:37	11/9/23	14:37:02	1
E031-B303	11/7/23 12:15	Lewisetta	MVP-TX-3	TX	3	51	33	11/7/24 14:25	11/7/24	14:25:08	3
E031-B303	11/7/23 12:15	Lewisetta	MVP-TX-3	TX	3	34	27	5/2/24 14:06	5/2/24	14:06:09	2
E031-B303	11/7/23 12:15	Lewisetta	MVP-TX-3	TX	3	25	18	11/7/23 12:15	11/7/23	12:15:06	1
E031-B303	11/7/23 12:15	Lewisetta	MVP-TX-3	TX	3	53	36	5/20/25 15:03	5/20/25	15:03:09	4
A840	11/14/23 15:54	YorkRiver	MVP-ME-5	ME	5	32	17	11/8/24 10:56	11/8/24	10:56:54	3
A840	11/14/23 15:54	YorkRiver	MVP-ME-5	ME	5	32	19	5/6/24 14:03	5/6/24	14:03:37	2
A840	11/14/23 15:54	YorkRiver	MVP-ME-5	ME	5	32	20	11/14/23 15:54	11/14/23	15:54:50	1
A102	11/7/23 15:21	Lewisetta	MVP-VA-2	VA	2	33	24	11/7/23 15:21	11/7/23	15:21:18	1
A102	11/7/23 15:21	Lewisetta	MVP-VA-2	VA	2	53	42	11/7/24 16:45	11/7/24	16:45:31	3
A102	11/7/23 15:21	Lewisetta	MVP-VA-2	VA	2	40	27	5/3/24 9:06	5/3/24	9:06:43	2
A026	11/7/23 14:02	Lewisetta	MVP-DEBY-3	DEBY	3	107	78	5/20/25 16:49	5/20/25	16:49:16	4
A026	11/7/23 14:02	Lewisetta	MVP-DEBY-3	DEBY	3	43	26	5/2/24 13:38	5/2/24	13:38:50	2
A026	11/7/23 14:02	Lewisetta	MVP-DEBY-3	DEBY	3	67	46	11/7/24 17:41	11/7/24	17:41:39	3
A026	11/7/23 14:02	Lewisetta	MVP-DEBY-3	DEBY	3	38	24	11/7/23 14:02	11/7/23	14:02:12	1
A026	11/7/23 14:02	Lewisetta	MVP-DEBY-3	DEBY	3	85	59	11/7/24 12:41	11/7/24	12:41:23	3
A001	11/7/23 14:17	Lewisetta	MVP-DEBY-3	DEBY	3	42	28	5/2/24 13:37	5/2/24	13:37:13	2
A001	11/7/23 14:17	Lewisetta	MVP-DEBY-3	DEBY	3	94	50	5/20/25 16:49	5/20/25	16:49:31	4
A001	11/7/23 14:17	Lewisetta	MVP-DEBY-3	DEBY	3	70	44	11/7/24 12:42	11/7/24	12:42:45	3
A001	11/7/23 14:17	Lewisetta	MVP-DEBY-3	DEBY	3	36	22	11/7/23 14:17	11/7/23	14:17:11	1
VA-6-extra	11/14/23 14:54	YorkRiver	MVP-VA-6	VA	6	20	13	11/14/23 14:56	11/14/23	14:56:06	1
VA-6-extra	11/14/23 14:54	YorkRiver	MVP-VA-6	VA	6	15	11	11/14/23 14:55	11/14/23	14:55:47	1
VA-6-extra	11/14/23 14:54	YorkRiver	MVP-VA-6	VA	6	22	16	11/14/23 14:54	11/14/23	14:54:45	1
VA-6-extra	11/14/23 14:54	YorkRiver	MVP-VA-6	VA	6	16	12	11/14/23 14:55	11/14/23	14:55:33	1
VA-6-extra	11/14/23 14:54	YorkRiver	MVP-VA-6	VA	6	15	9	11/14/23 14:56	11/14/23	14:56:34	1
VA-6-extra	11/14/23 14:54	YorkRiver	MVP-VA-6	VA	6	20	12	11/14/23 14:55	11/14/23	14:55:15	1
VA-6-extra	11/14/23 14:54	YorkRiver	MVP-VA-6	VA	6	20	12	11/14/23 14:56	11/14/23	14:56:20	1
E572	11/15/23 15:29	YorkRiver	MVP-FL-6	FL	6	55	34	11/8/24 11:15	11/8/24	11:15:24	3
E572	11/15/23 15:29	YorkRiver	MVP-FL-6	FL	6	45	24	5/6/24 11:38	5/6/24	11:38:00	2
E572	11/15/23 15:29	YorkRiver	MVP-FL-6	FL	6	39	21	11/15/23 15:29	11/15/23	15:29:26	1
E560	11/15/23 15:25	YorkRiver	MVP-FL-6	FL	6	44	23	11/8/24 10:39	11/8/24	10:39:07	3
E560	11/15/23 15:25	YorkRiver	MVP-FL-6	FL	6	45	25	5/25/25 11:16	5/25/25	11:16:53	4
E560	11/15/23 15:25	YorkRiver	MVP-FL-6	FL	6	39	21	11/15/23 15:25	11/15/23	15:25:45	1
E560	11/15/23 15:25	YorkRiver	MVP-FL-6	FL	6	42	22	5/6/24 11:32	5/6/24	11:32:03	2
D787	11/7/23 15:24	Lewisetta	MVP-FL-1	FL	1	80	61	5/21/25 9:41	5/21/25	9:41:19	4
D787	11/7/23 15:24	Lewisetta	MVP-FL-1	FL	1	40	28	5/3/24 9:19	5/3/24	9:19:31	2
D787	11/7/23 15:24	Lewisetta	MVP-FL-1	FL	1	67	59	11/7/24 12:58	11/7/24	12:58:10	3
D787	11/7/23 15:24	Lewisetta	MVP-FL-1	FL	1	36	31	11/7/23 15:24	11/7/23	15:24:41	1
B172	11/9/23 14:47	Lewisetta	MVP-LOLA-1	LOLA	1	75	48	11/7/24 16:56	11/7/24	16:56:47	3
B172	11/9/23 14:47	Lewisetta	MVP-LOLA-1	LOLA	1	35	23	11/9/23 14:47	11/9/23	14:47:51	1
B172	11/9/23 14:47	Lewisetta	MVP-LOLA-1	LOLA	1	88	49	5/20/25 15:19	5/20/25	15:19:08	4
B172	11/9/23 14:47	Lewisetta	MVP-LOLA-1	LOLA	1	39	24	4/30/24 13:08	4/30/24	13:08:23	2
A291	11/9/23 14:38	Lewisetta	MVP-LOLA-3	LOLA	3	114	75	5/20/25 16:08	5/20/25	16:08:41	4
A291	11/9/23 14:38	Lewisetta	MVP-LOLA-3	LOLA	3	34	17	11/9/23 14:38	11/9/23	14:38:57	1
A291	11/9/23 14:38	Lewisetta	MVP-LOLA-3	LOLA	3	106	56	11/7/24 13:51	11/7/24	13:51:16	3
A291	11/9/23 14:38	Lewisetta	MVP-LOLA-3	LOLA	3	39	19	4/30/24 13:25	4/30/24	13:25:09	2
A103	11/7/23 15:21	Lewisetta	MVP-VA-2	VA	2	27	25	11/7/23 15:21	11/7/23	15:21:06	1
A103	11/7/23 15:21	Lewisetta	MVP-VA-2	VA	2	39	32	5/3/24 9:06	5/3/24	9:06:35	2
A103	11/7/23 15:21	Lewisetta	MVP-VA-2	VA	2	77	68	5/20/25 15:36	5/20/25	15:36:53	4
A103	11/7/23 15:21	Lewisetta	MVP-VA-2	VA	2	65	45	11/7/24 16:55	11/7/24	16:55:21	3
E577	11/15/23 15:30	YorkRiver	MVP-FL-6	FL	6	33	19	5/6/24 11:33	5/6/24	11:33:30	2
E577	11/15/23 15:30	YorkRiver	MVP-FL-6	FL	6	32	18	11/15/23 15:30	11/15/23	15:30:53	1
A261	11/9/23 14:25	Lewisetta	MVP-LOLA-3	LOLA	3	79	56	11/7/24 14:00	11/7/24	14:00:11	3
A261	11/9/23 14:25	Lewisetta	MVP-LOLA-3	LOLA	3	34	22	11/9/23 14:25	11/9/23	14:25:35	1
A261	11/9/23 14:25	Lewisetta	MVP-LOLA-3	LOLA	3	85	67	5/20/25 16:02	5/20/25	16:02:52	4
A261	11/9/23 14:25	Lewisetta	MVP-LOLA-3	LOLA	3	39	28	4/30/24 13:25	4/30/24	13:25:39	2
A588	11/13/23 14:33	YorkRiver	MVP-DEBY-5	DEBY	5	40	26	11/13/23 14:33	11/13/23	14:33:59	1
A588	11/13/23 14:33	YorkRiver	MVP-DEBY-5	DEBY	5	45	29	5/7/24 10:44	5/7/24	10:44:32	2
A588	11/13/23 14:33	YorkRiver	MVP-DEBY-5	DEBY	5	62	43	11/12/24 12:21	11/12/24	12:21:36	3
A588	11/13/23 14:33	YorkRiver	MVP-DEBY-5	DEBY	5	66	50	5/25/25 11:10	5/25/25	11:10:40	4
[truncated: 4,365 more rows]
